# Supplementary material for: Fetching felines: a survey of cat owners on the diversity of cat (Felis catus) fetching behaviour
Source: Sci Rep. 2023 Dec 14;13:20456. doi: 10.1038/s41598-023-47409-w (PMC10721921; doi:10.1038/s41598-023-47409-w)
Supplement: Supplementary file 3 — Supplementary Information 3. [file 41598_2023_47409_MOESM3_ESM.csv]

cat_name	current_previous	fetch_length_months_total	trained	trained_description	untrained_description	object_one	object_two	object_three	object_four	object_five	object_six	object_seven	object_eight	object_nine	object_ten	object_extra	fave_object_group	object_preferred	object_preferred_numerical	fetch_recent_range	initiate_fetch	end_fetch	times_object_retrieved_recent	times_object_retrieved_typical	times_monthly_fetch_sessions	fetch_monthly_range	extra_comments	fetch_age_months_total	fetch_age_years_total	life_stage	cat_sex	cat_neutered	cat_breed	cat_breed_grouped	general_breed	multicat_household_time_fetch	total_household_number_cats	cats_household_condensed	fetch_cats_household	number_other_fetch_cats_household	ppl_demographics_repeated	country	continent	ppl_count_household	person_one_age	person_one_gender	person_two_age	person_two_gender	person_two_fetch
Adso	Current cat	144	Trained	We would throw the hair scrunchy he liked to carry - he liked to chase it, so we when he brought it back we'd throw it again. Rinse / Repeat	NA	Hair Scrunchy	NA	NA	NA	NA	NA	NA	NA	NA	NA	NA	Cosmetics	Hair Scrunchy	Object 1	1-5	About equal	Cat	5	Typical	1	1-10	He only brings it back so he can chase it again.	36	3	Young adult	Male	Yes	Norwegian Forest Cat	Norwegian Forest Cat	Purebred	Yes	2	2	No	NA		USA	North America	3	42	Male	42	Female	NA
Alice	Previous cat	168	Untrained	NA	I threw a hair tie for him to play with and he brought it back.	Elastic hair tie	NA	NA	NA	NA	NA	NA	NA	NA	NA	NA	Cosmetics	Elastic hair tie	Object 1	1-5	Cat	About equal	5	Typical	25	21-30	He would bring me the hair tie and drop it next to me. Both when I was working at my desk and when I was in bed. No meowing or begging, even though he was a very meowy cat otherwise.	12	1	Young adult	Male	Yes	NA	Unknown	Unknown	No	1	1	NA	NA		USA	North America	1	20	Male	NA	NA	NA
Archibald Borger the Midnight Muncher	Current cat	12	Untrained	NA	Our cat jumped on the bed with a hairband and dropped it. My partner threw it for him to continue playing with it. Archie ran after it and brought it back and dropped it. My partner threw it again and the same thing happened. Since then we play fetch with Archie.	Toys	Hairbands	Plastic wrappers	NA	NA	NA	NA	NA	NA	NA	NA	Cosmetics	Hairbands	Object 2	6-10	Cat	Cat	7	Typical	50	41-50	Not much to note. Archie is an indoor cat and the only cat. He is about a year and was a rescue. He was abandoned on a farm. He enjoys fetch multiple times a day.	0	0	Kitten	Male	Yes	NA	Unknown	Unknown	No	1	1	NA	NA		Canada	North America	2	27	Female	27	Male	NA
Artemis	Current cat	48	Untrained	NA	Artemis has always brought back his toys to me whenever I throw them, I have had him since he was a kitten (6 weeks) I believe he figured it out on his own considering when I had gotten him I was way less active and more bedridden. I would throw his toys for him but not have the energy to go and pick them up if he was on the other side of the room playing, but wanted me to throw his toy. It start…	Hair tie	Milk ring	Toy mouse	Toy bird	NA	NA	NA	NA	NA	NA	NA	Cosmetics	Hair tie	Object 1	1-5	Cat	Myself	5	Less than typical	15	11-20	Fetching is his favorite game so it’s hard to count how many times we do it	6	0.5	Kitten	Male	Yes	Black cat	Unknown	Unknown	No	1	1	NA	NA		USA	North America	1	24	Prefer not to say	NA	NA	NA
Audrey	Current cat	66	Untrained	NA	She just started doing it with hair ties. She steals them from my makeup bag, one time I took it off her and threw it and she brought it back. It’s only with elastic hair ties and rubber bands, they seem easy for her to pick up. We have polished concrete floors so the hair ties slide easily.	Hair ties	Rubber bands	NA	NA	NA	NA	NA	NA	NA	NA	NA	Cosmetics	Hair ties	Object 1	1-5	Cat	Cat	4	Typical	3	1-10	She actually started doing it less the past year but she’s playing less in general. Maybe because she’s getting older. She started fetching at about age 3/4 and she’s about to turn 10 now.	42	3.5	Young adult	Female	Yes	NA	Unknown	Unknown	No	1	1	NA	NA		USA	North America	2	39	Non-binary	47	Male	NA
Bagheera	Current cat	84	Untrained	NA	chasing and bringing toys	elastic hair ties (plain bands)	milk cap strips	toys	NA	NA	NA	NA	NA	NA	NA	NA	Cosmetics	elastic hair ties (plain bands)	Object 1	6-10	About equal	Cat	10	Typical	6	1-10	she is a talkative cat, and she will bring a hair tie, drop it near you and go "MRAH!" to get a game going. Sometimes she will toss the hair tie in the air and pounce on it to play by herself.	12	1	Young adult	Female	Yes	domestic short hair	Mixed	Mixed	Yes	2	2	No	NA	Yes	USA	North America	2	55	Female	57	Male	Yes
Barnaby	Current cat	24	Untrained	NA	He's been fetching since I bought him	Hair bands	Plastic bottle caps	NA	NA	NA	NA	NA	NA	NA	NA	NA	Cosmetics	Hair bands	Object 1	1-5	About equal	Cat	2	Typical	4	1-10	He is a ragdoll, i've seen them fetch a lot on youtube.	48	4	Young adult	Male	Yes	Ragdoll	Ragdoll	Purebred	No	1	1	NA	NA	Yes	USA	North America	1	27	Female	NA	NA	NA
Bast	Current cat	13	Untrained	NA	He always stole and played with q-tips (his favourite stupid toy) by his own. One day he dropped (unintentionally, I think) one by my side on the couch and started meowing because he couldn't find it. I did found it, and showed it to him, he started meowing again, looking at me, and I gave it to him in the ground. He played with it for a few seconds, and then dropped it again by my side on the co…	Q tips	Hair ties	Rubber bands	Paper balls	NA	NA	NA	NA	NA	NA	NA	Cosmetics	Q tips	Object 1	6-10	Cat	About equal	10	Typical	10	1-10	NA	8	0.67	Kitten	Male	Yes	European Shorthair	Unknown	Unknown	Yes	2	2	No	NA		Spain	Europe	3	27	Female	62	Female	NA
Beanie	Current cat	5	Untrained	NA	I noticed this when I threw a toy for Beanie to chase, as most kittens will. He was around 5 or so weeks old. One day he brought the toy back to me, completely unprovoked, dropped it next to me, and sat waiting for me to throw it again. I started doing it regularly and it became a routine in the morning for him to drop his toy next to my head in bed and for me to throw it.	Toy	Stick	Hairband	NA	NA	NA	NA	NA	NA	NA	NA	Cosmetics	Hairband	Object 3	1-5	About equal	Cat	4	Typical	5	1-10	Sadly, as Beanie has grown and become more independent as a predominantly outside cat, the fetching sessions have grown fewer and further between. However every now and qgain he decides completely of his own volition to initiate fetch again.	1	0.08	Kitten	Male	Yes	Ginger	Unknown	Unknown	No	1	1	NA	NA		South Africa	Africa	2	21	Female	20	Non-binary	NA
Bear	Current cat	36	Untrained	NA	I was flinging a hair tie at the wall and he kept bringing it back to me. Not always but most of the time.	Hair tie/ hair tie like items	NA	NA	NA	NA	NA	NA	NA	NA	NA	NA	Cosmetics	Hair tie/ hair tie like items	Object 1	6-10	Myself	Myself	7	Typical	1	1-10	I have never tried to see if he fetches with other objects. He also doesn't always carry it back. He sometimes will use his paws to bring it back.	12	1	Young adult	Male	Yes	Nebelung	Nebelung	Purebred	No	1	1	NA	NA		USA	North America	3	63	Female	23	Non-binary	NA
Beatrix	Current cat	60	Untrained	NA	She returned an elastic ponytail holder to me	Elastic ponytail holder	Any small ring shaped item	NA	NA	NA	NA	NA	NA	NA	NA	NA	Cosmetics	Elastic ponytail holder	Object 1	1-5	Cat	Myself	4	Typical	3	1-10	NA	8	0.67	Kitten	Female	Yes	York chocolate mix	Mixed	Mixed	No	1	1	NA	NA	Yes	USA	North America	2	34	Male	34	Female	Yes
Bellies	Current cat	12	Untrained	NA	When my other cat was a kitten, he was obsessed with twist ties and hair ties and I would shoot them across the room for him to chase. As a younger kitten, he would occasionally bring the hair elastics back to me, but mostly he would chase after it, attack it for a second, and then want me to come to him and shoot it back across the room. He grew out of chasing the hair ties when we introduced a …	Hair Ties (elastics)	Spring toy	probably anything light and bouncy that she could carry in her mouth	NA	NA	NA	NA	NA	NA	NA	NA	Cosmetics	Hair Ties (elastics)	Object 1	1-5	About equal	Myself	5	Less than typical	20	11-20	Lately, Bellies has been following us to bed with her hair tie in tow so we can get a few final games in. She's been known to wake me up in the morning by plopping her hair tie in my face. She's really quite impressive with her determination to find the hair tie. Sometimes I accidentally flick them between the couch and the wall but somehow she manages to find it. She's gotten one that got stuck …	5	0.42	Kitten	Female	Yes	NA	Unknown	Unknown	Yes	2	2	No	NA		USA	North America	2	31	Female	32	Male	NA
Billie	Current cat	15	Untrained	NA	Throwing things for her to run after and her then bringing them back	Hair elastics	NA	NA	NA	NA	NA	NA	NA	NA	NA	NA	Cosmetics	Hair elastics	Object 1	1-5	Myself	Myself	3	Typical	6	1-10	She has a ribbon (bibbon) she’s had since a kitten and will bring it to you when she wants attention	12	1	Young adult	Female	Yes	Long haired British	Mixed	Mixed	Yes	1	1	No	NA		UK	Europe	3	57	Female	80	Female	NA
Blitz	Previous cat	84	Untrained	NA	I would toss toys for him to play with, expecting him to play where it landed. But he would bring it back to me, chase, bring back, etc.	Balls	Small furry toys (fake mice, birds, etc)	Hair ties	NA	NA	NA	NA	NA	NA	NA	NA	Cosmetics	Hair ties	Object 3	1-5	Myself	Cat	4	Typical	0	0-0.5	NA	8	0.67	Kitten	Male	Yes	Domestic shorthair	Mixed	Mixed	No	1	1	NA	NA		USA	North America	1	25	Female	NA	NA	NA
Blue	Current cat	12	Untrained	NA	She would play with hair ties when I first brought her home, so I flung one and she brought it back	Hair ties	NA	NA	NA	NA	NA	NA	NA	NA	NA	NA	Cosmetics	Hair ties	Object 1	1-5	Myself	Cat	3	Typical	10	1-10	She always goes nuts any time I pick up a hair tie and will run for it when I fling it, but sometimes she doesn't pick it up before running back to me.	14	1.17	Young adult	Female	Yes	NA	Unknown	Unknown	No	1	1	NA	NA		USA	North America	1	23	Female	NA	NA	NA
Boba	Current cat	38	Untrained	NA	As a kitten she would drop objects in front of me and if I threw them she would retrieve. I would sometimes play fetch with the other cat Spinny and she would join.	Hairties	Small cat toys like balls	Bag ties	Ribbon	String	NA	NA	NA	NA	NA	NA	Cosmetics	Hairties	Object 1	1-5	Cat	Cat	2	Typical	12	11-20	If I’m fetching with the other cat sometimes she joins in. Usually she runs faster than the other cat. Sessions do not last as long as they did when she was a kitten.	6	0.5	Kitten	Female	Yes	Domestic short hair	Mixed	Mixed	Yes	Yes	NA	Yes	1	Yes	USA	North America	1	25	Female	NA	NA	NA
Boris	Current cat	72	Untrained	NA	He would play with a little stuff toy as a kitten by throwing it in the air and then cashing in as it fell. He would sometimes bring it to me and I would throw it and he would chase after it. He would flick the toy around the house with his paws and chase it.	Small stuff Cricket	Hair ties	Toy mouse	NA	NA	NA	NA	NA	NA	NA	NA	Cosmetics	Hair ties	Object 2	6-10	Cat	Cat	7	More than typical	20	11-20	He's more active at night.	24	2	Young adult	Male	Yes	American shorthair	Mixed	Mixed	Yes	3	3	No	NA		USA	North America	2	35	Female	41	Male	NA
C	Current cat	168	Untrained	NA	I threw a toy to C for her to play with when she was a kitten, and she brought it back to me, so I threw it again, and she brought it back again. It was unintentional.	Hair elastics	NA	NA	NA	NA	NA	NA	NA	NA	NA	NA	Cosmetics	Hair elastics	Object 1	1-5	Cat	Myself	5	Typical	1	1-10	I usually have to stop playing fetch before she would like to because I’m severely chronically ill and can’t play for very long. Also she doesn’t do this very often anymore as she’s over 14 years old and much more sedate as a senior than she used to be.	6	0.5	Kitten	Female	Yes	Domestic short hair (orange tabby)	Mixed	Mixed	No	1	1	NA	NA		Canada	North America	2	36	Non-binary	38	Non-binary	NA
Camille	Current cat	24	Untrained	NA	When she was a kitten, she would bring hair ties to me when she was being playful. She only played fetch as a young cat- she no longer does this.	Hair ties	Twist ties	NA	NA	NA	NA	NA	NA	NA	NA	NA	Cosmetics	Hair ties	Object 1	1-5	Cat	Cat	5	Typical	0	0-0.5	She no longer does this - it was more of a kitten behavior. She is now 15 years old and no longer interested.	4	0.33	Kitten	Female	Yes	NA	Unknown	Unknown	No	1	1	NA	NA		USA	North America	2	36	Female	36	Male	NA
Carl	Current cat	120	Untrained	NA	He stole my scrunchies and threw them up in the air and caught them again.	scrunchies	other elastic bands	NA	NA	NA	NA	NA	NA	NA	NA	NA	Cosmetics	scrunchies	Object 1	6-10	Cat	Cat	10	Less than typical	4	1-10	Carl is very obsessed with scrunchies and even will search for them in bags (sometimes when we have visitors, he smells them and is stealing them from bags and plays with it).	12	1	Young adult	Male	Yes	Main Coon 50%, house cat 50%	Mixed	Mixed	Yes	3	3	No	NA		Germany	Europe	3	36	Female	39	Male	NA
Caspar	Current cat	48	Untrained	NA	would look for hair ties and play himself, then started bringing them to one person in the house, then started sometimes bringing them back when thrown, now fetches most of the time but not always, also varies based on who is playing with him	Hair tie	NA	NA	NA	NA	NA	NA	NA	NA	NA	NA	Cosmetics	Hair tie	Object 1	1-5	Cat	About equal	3	Typical	10	1-10	NA	24	2	Young adult	Male	Yes	Persian and domestic shorthair mix	Mixed	Mixed	Yes	5	5	No	NA		Pakistan	Asia	5	18	Female	16	Male	NA
Cassiopeia	Current cat	12	Trained	Technically my friend "taught" her while cat-sitting. She would retrieve hair ties when "shot" across the room but wouldn't bring them back every time until my friend practiced with her. It was more of an enforcement of current behavior and getting her to drop it into the palm of your hand rather than on the floor.	NA	Hair ties (black rubber ones)	NA	NA	NA	NA	NA	NA	NA	NA	NA	NA	Cosmetics	Hair ties (black rubber ones)	Object 1	6-10	About equal	Myself	10	Typical	10	1-10	It is only with hair ties because she has had an obsession with them since we adopted her in October 2020	9	0.75	Kitten	Female	Yes	Domestic short hair tuxedo	Mixed	Mixed	Yes	1	1	No	NA		USA	North America	3	31	Female	35	Male	NA
Chainsaw	Current cat	88	Untrained	NA	I would toss her toys for her to “hunt” and she would bring them back to me	Toy mice	Hair bands	Other small cat toys	NA	NA	NA	NA	NA	NA	NA	NA	Cosmetics	Hair bands	Object 2	1-5	About equal	Cat	3	Typical	3	1-10	She would play more when I had roommates that would play with her as well. Now it’s just me there are less people to initiate play sessions	6	0.5	Kitten	Female	Yes	DLH	Mixed	Mixed	Yes	2	2	Yes	1		USA	North America	3	29	Non-binary	62	Male	NA
Charlie	Current cat	66	Untrained	NA	I would throw a hair elastic for her to play with, and she would bring it back to me	Hair elastics	Paper ball	NA	NA	NA	NA	NA	NA	NA	NA	NA	Cosmetics	Hair elastics	Object 1	1-5	About equal	Myself	4	Typical	20	11-20	Charlie will even deliver a hair elastic to me while I'm sleeping	99	8.25	Mature adult	Female	Yes	Tabby	Unknown	Unknown	Yes	2	2	Yes	1		Canada	North America	4	50	Female	53	Male	NA
Cimen	Current cat	108	Untrained	NA	We would throw objects her way and she'd bring it back to us and run away to her original spot and wait	hairties	little balls of paper	plastic wrappers that are tied up	NA	NA	NA	NA	NA	NA	NA	NA	Cosmetics	hairties	Object 1	1-5	About equal	Cat	5	Typical	15	11-20	NA	12	1	Young adult	Female	Yes	Norwegian Forest Cat	Norwegian Forest Cat	Purebred	No	1	1	NA	NA		Turkey	Asia	3	29	Female	73	Male	NA
Cornelius	Current cat	72	Untrained	NA	He copied Oliver's fetching but had a different set of preferred items.	Hair elastics	Plastic bags	Makeup sponges	Plushie toys	NA	NA	NA	NA	NA	NA	NA	Cosmetics	Hair elastics	Object 1	11-15	Cat	Myself	15	Typical	30	21-30	He is very persistent with begging behaviours when he wants to play fetch, it is almost a daily activity that he adores. He currently lives with Oliver (after being separated for 4 years) and they both participate in fetching sessions together.	12	1	Young adult	Male	Yes	Domestic shorthair	Mixed	Mixed	Yes	3	3	Yes	1	Yes	Greece	Europe	4	22	Female	20	Female	Yes
Daisy	Current cat	120	Untrained	NA	One of my hair ties broke and flung across the room while I was putting it in my hair, and Daisy chased it and brought it back. Unfortunately, she stopped doing this a few years ago.	Hair ties	Bread ties	NA	NA	NA	NA	NA	NA	NA	NA	NA	Cosmetics	Hair ties	Object 1	1-5	Cat	Cat	5	Typical	0	0-0.5	Daisy has stopped doing this in the last few years. She is getting older and may be developing arthritis in her back legs.	6	0.5	Kitten	Female	Yes	Domestic Shorthair	Mixed	Mixed	No	1	1	NA	NA	Yes	USA	North America	4	36	Female	33	Male	NA
Dalton	Current cat	24	Untrained	NA	Dalton started bringing his favourite mouse toy to me every morning as offering and was looking forward to my reaction. I noticed that his eyes were fixed on the mouse so I throw it to tease him. He dashed to catch the mouse a brought it back so I can throw it again for him (no treats involved).	Mouse toy	Spring	Q-tip	NA	NA	NA	NA	NA	NA	NA	NA	Cosmetics	Q-tip	Object 3	1-5	About equal	Cat	3	Typical	5	1-10	He likes chasing after stuff that being thrown, but not always bringing them back unless he wants to play. Dalton is not motivated by treats like other cats, so I can only play fetch with him when he is in the mood.	9	0.75	Kitten	Male	Yes	Ragdoll	Ragdoll	Purebred	No	1	1	NA	NA		Australia	Australasia	2	28	Female	28	Female	NA
Django	Current cat	3	Untrained	NA	I threw a hair scrunchie for him to chase, and he brought it back right away.	Hair scrunchie	Small plastic ball	Small plastic spring	Pipe-cleaner type toy	NA	NA	NA	NA	NA	NA	NA	Cosmetics	Hair scrunchie	Object 1	11-15	About equal	About equal	13	Typical	35	31-40	Django brings the object back most reliably to me when I'm on the bed, however he does bring it to me in other situations/ locations occaisionally.	5	0.42	Kitten	Male	Yes	Domestic shorthair	Mixed	Mixed	No	1	1	NA	NA		USA	North America	1	36	Female	NA	NA	NA
Dragon	Previous cat	120	Untrained	NA	She picked up a thrown toy and walked it back and dropped it in front of me	Small ball	Elastic hairbands	NA	NA	NA	NA	NA	NA	NA	NA	NA	Cosmetics	Elastic hairbands	Object 2	1-5	Myself	Myself	4	Typical	8	1-10	NA	12	1	Young adult	Female	Yes	Siberian	Siberian	Purebred	No	1	1	NA	NA		Germany	Europe	3	NA	Prefer not to say	NA	Prefer not to say	NA
Eddie	Previous cat	38	Untrained	NA	He took an interest in my black, round conair elastic hair bands. One time I picked it up and his eyes shot up much like a Labrador retriever when you raise a stick or their favorite tennis ball.. My inclination was to throw it. He ran after it, picked it up in his mouth returned to me and dropped it at my feet, looking at it then at me, waiting for me to throw. I obliged and the process continue…	black elastic hair band	NA	NA	NA	NA	NA	NA	NA	NA	NA	NA	Cosmetics	black elastic hair band	Object 1	16-20	About equal	Cat	20	Typical	30	21-30	Played fetch at least once a day like a dog would. This particular breed is a "nebelung" .. my next cat, also happened to be a "nebelung" also has a knack for fetch.	6	0.5	Kitten	Male	Yes	nebelung	Nebelung	Purebred	No	1	1	NA	NA		USA	North America	2	30	Female	49	Male	NA
Fidelio	Current cat	24	Untrained	NA	He carried an elastic band around and dropped it in front of me, I thre it away on whim and he brought it back several times.	elastic bands and hair-bands	NA	NA	NA	NA	NA	NA	NA	NA	NA	NA	Cosmetics	elastic bands and hair-bands	Object 1	1-5	Cat	About equal	4	Typical	8	1-10	NA	36	3	Young adult	Male	Yes	NA	Unknown	Unknown	Yes	1	1	No	NA		Germany	Europe	1	39	Male	NA	NA	NA
Fizzgig	Current cat	126	Untrained	NA	He dropped a toy near me and I threw it, he brought it back.	Hair ties	Bobby pins	Fake mouse toys	NA	NA	NA	NA	NA	NA	NA	NA	Cosmetics	Bobby pins	Object 2	6-10	Cat	Cat	6	Typical	2	1-10	Usually fetching is over when he cannot find the object and gives up.	6	0.5	Kitten	Male	Yes	Russian blue mix	Mixed	Mixed	No	1	1	NA	NA		USA	North America	3	32	Female	35	Male	NA
Frank	Current cat	60	Untrained	NA	We were playing with a crochet toy and he would hook it with his paws when I threw it and then run over to me so I would do it again	Crochet toys	Bobbles	NA	NA	NA	NA	NA	NA	NA	NA	NA	Cosmetics	Bobbles	Object 2	1-5	Myself	Cat	3	Less than typical	1	1-10	Sometimes we'll go a few months with him not interested in fetch and then he'll do it again out of the blue	17	1.42	Young adult	Male	Yes	NA	Unknown	Unknown	Yes	2	2	No	NA		UK	Europe	2	27	Non-binary	26	Non-binary	NA
Frankie	Current cat	13	Untrained	NA	She would “play soccer” with her toy mouse and we began throwing that and she would just naturally return it. It then moved to hair ties, this is her favorite way to play fetch.	Hair Tie	Toy Mouse	NA	NA	NA	NA	NA	NA	NA	NA	NA	Cosmetics	Hair Tie	Object 1	6-10	Cat	Myself	6	Typical	40	31-40	We usually play once a day, sometimes multiple times a day.	5	0.42	Kitten	Female	Yes	Domestic Shorthair	Mixed	Mixed	No	1	1	NA	NA		USA	North America	2	24	Female	23	Female	NA
Freud	Current cat	108	Untrained	NA	The other cat would throw objects and he would bring them back to cat 1. They played fetch with each other. Then Freud would steal hair ties and bring them to me. I'd shoot them at the ceiling and he would bring them back. He never ate them.	Hair tie	Furry puff balls	NA	NA	NA	NA	NA	NA	NA	NA	NA	Cosmetics	Hair tie	Object 1	26-30	Cat	Myself	30	Typical	20	11-20	He's a fetch addict, so much so, the older cat and I take turns playing fetch with him.	6	0.5	Kitten	Male	Yes	Tabby	Unknown	Unknown	Yes	3	3	Yes	1	Yes	USA	North America	1	30	Female	NA	NA	NA
Frida	Current cat	120	Untrained	NA	My daughter flicked a hair elastic at one of her siblings and the cat chased it, played with it, then brought it back to her.	Hair elastic	NA	NA	NA	NA	NA	NA	NA	NA	NA	NA	Cosmetics	Hair elastic	Object 1	1-5	Myself	Cat	4	Typical	1	1-10	NA	10	0.83	Kitten	Female	Yes	Domestic long hair	Mixed	Mixed	Yes	2	2	No	NA		USA	North America	3	46	Female	52	Male	NA
gabriel	Current cat	60	Untrained	NA	Gabe would find something (generally a rubber band or hair tie) and bring it to me, and then meow aggressively. At one point I jokingly was like "oh do you want to play fetch hahaha" and threw it, he tore down the hallway and then brought it back, rinse repeat.	rubberbands	hair ties	scrunchy/schrunchies	catnip toys but ONLY YEOWCH brand	NA	NA	NA	NA	NA	NA	NA	Cosmetics	hair ties	Object 2	1-5	Cat	Cat	5	Typical	3	1-10	NA	24	2	Young adult	Male	Yes	tabby	Unknown	Unknown	Yes	3	3	No	NA		USA	North America	1	32	Female	NA	NA	NA
Greymalkin	Current cat	36	Untrained	NA	She would drop hair bobbles on my head in bed at night. Usually around midnight as I was trying to fall asleep. I’d pick the bobble up and throw it off the bed, and she’d fetch it and drop it on me again.	Hair bobbles	NA	NA	NA	NA	NA	NA	NA	NA	NA	NA	Cosmetics	Hair bobbles	Object 1	1-5	Cat	Cat	3	Typical	1	1-10	NA	18	1.5	Young adult	Female	Yes	Maine Coone Cross	Mixed	Mixed	Yes	2	2	No	NA		UK	Europe	2	33	Female	29	Female	NA
Gypsy	Current cat	152	Untrained	NA	Was playing fetch with other cat at Gypsy retrieved the toy	Cat toys	Hair ties	NA	NA	NA	NA	NA	NA	NA	NA	NA	Cosmetics	Hair ties	Object 2	1-5	Myself	Cat	5	Typical	10	1-10	NA	6	0.5	Kitten	Female	Yes	Bombay	Bombay	Purebred	Yes	2	2	Yes	1	Yes	USA	North America	4	41	Female	38	Male	Yes
Hart	Current cat	108	Untrained	NA	He'd find stray hair ties (cheap plastic circle ties from store, which I've used for longer than I can remember) and bring them to our feet/laps. At some point when I was trying to grade papers and he started pawing for attention, I threw one of the ties he brought me, and he brought it right back. That was when he was a kitten (around six months old), and it really hasn't stopped.	Hair ties	plastic rings off milk/juice containers	furry mice toys (long-haired variety--they're hard to find)	stray shoe laces/strings	NA	NA	NA	NA	NA	NA	NA	Cosmetics	Hair ties	Object 1	6-10	Cat	Cat	6	Typical	4	1-10	He's been doing it a bit less lately since we've gotten a new puppy in the house as of a few months ago. He spends more time watching her, sometimes playing tag with her, and that seems to eat up more of his play energy.	6	0.5	Kitten	Male	Yes	Domestic Gray shorthair	Mixed	Mixed	Yes	3	3	No	NA		USA	North America	2	40	Female	40	Male	NA
Hneta	Current cat	4	Untrained	NA	She was born here in my home, i was always thowing things for her and her syblings and after they left she just brought me hair elestic and i just tryed to thow it and she came back with it	Paper balls	Kittens toy	Hair elestic	NA	NA	NA	NA	NA	NA	NA	NA	Cosmetics	Hair elestic	Object 3	6-10	Cat	Myself	7	Typical	10	1-10	I do not know the number it is every day	4	0.33	Kitten	Female	No	NA	Unknown	Unknown	No	1	1	NA	NA	Yes	Iceland	Europe	2	43	Female	49	Male	No
Ingrid	Previous cat	96	Untrained	NA	This was years ago, so it’s hard to remember the first time. I would throw hairbands and she would bring them back to me. She didn’t do it as a kitten though.	Hair bands	NA	NA	NA	NA	NA	NA	NA	NA	NA	NA	Cosmetics	Hair bands	Object 1	0	Myself	Cat	0	Less than typical	20	11-20	The above two questions don’t apply, but I have to answer to move on. Ingrid died 2 years ago. I selected 0, less than typical. She fetched on many days of the months, sometimes everyday but I split the difference and put 20.	36	3	Young adult	Female	Yes	Domestic shorthair	Mixed	Mixed	No	1	1	NA	NA		USA	North America	3	25	Female	NA	Prefer not to say	NA
Izzy	Previous cat	108	Untrained	NA	I would flick my hair ties at my father or husband as a joke and she would chase them. Eventually, she started bringing them back.	Hair ties	Rubber bands	NA	NA	NA	NA	NA	NA	NA	NA	NA	Cosmetics	Hair ties	Object 1	6-10	Cat	Cat	10	Typical	25	21-30	NA	12	1	Young adult	Female	Yes	Na	Unknown	Unknown	Yes	2	2	No	NA		USA	North America	3	32	Female	34	Male	NA
Jameson	Current cat	6	Untrained	NA	He started bringing his various toys to me after "hunting" them and batting them about.	Holographic scrunchie toy	Fabric ball	Fabric mouse	NA	NA	NA	NA	NA	NA	NA	NA	Cosmetics	Holographic scrunchie toy	Object 1	6-10	Cat	About equal	6	Typical	20	11-20	NA	6	0.5	Kitten	Male	Yes	NA	Unknown	Unknown	No	1	1	NA	NA		USA	North America	2	53	Male	51	Female	NA
Kelso	Previous cat	3	Untrained	NA	Started bringing object around the house to us.	Hair band	Folded plastic bag	Cat toys	Rubber band	Stuffed toy	Tissue packets	NA	NA	NA	NA	NA	Cosmetics	Hair band	Object 1	1-5	Myself	Cat	2	Typical	12	11-20	NA	4	0.33	Kitten	Female	No	Local breed	Unknown	Unknown	No	1	1	NA	NA		Singapore	Asia	5	17	Female	19	Female	NA
Kitty Pryde	Current cat	24	Untrained	NA	She doesn’t do it any more as she’s getting older but she used to like fetching q-tips and some small cat toys (little mice etc). We never taught her to do it she just did it.	Q-Tips	Small cat toys	NA	NA	NA	NA	NA	NA	NA	NA	NA	Cosmetics	Q-Tips	Object 1	6-10	Cat	Myself	8	Typical	6	1-10	NA	6	0.5	Kitten	Female	Yes	Tortoise Shell	Unknown	Unknown	No	1	1	NA	NA		USA	North America	2	30	Male	31	Female	NA
Kougar	Previous cat	60	Trained	Since he joined the family as a kitten, I used a laser pointer at first, to get him comfortable moving around in the play space. Once he was confident with running and jumping around, he started carrying toys around on his own, so I tried shooting some hair ties for him, and he started bringing them back all on his own.	NA	hair ties	NA	NA	NA	NA	NA	NA	NA	NA	NA	NA	Cosmetics	hair ties	Object 1	6-10	Myself	Cat	10	Typical	4	1-10	I'm a little fuzzy on this information because Kougar is a cat we had when I was younger. He passed away in 2015 at the tender age of 12.	6	0.5	Kitten	Male	Yes	NA	Unknown	Unknown	Yes	2	2	No	NA		USA	North America	3	11	Female	14	Male	NA
Lapsang	Current cat	6	Untrained	NA	I flung an elastic hairband and he picked it up in his mouth and retrieved it. I threw the hairband for him, but I didn't expect him to bring it back.	Hairbands	Toy mice/rats	Toy octopus	NA	NA	NA	NA	NA	NA	NA	NA	Cosmetics	Hairbands	Object 1	1-5	Myself	Cat	5	More than typical	20	11-20	Sometimes Lapsang will fetch the hairband and bring it back many times. Often when I pick up the hairband he will start to meow at me, which I assume is his way of saying he wants me to fling it. However, other times he will pick up the hairband in his mouth without bringing it back.	6	0.5	Kitten	Male	Yes	Tabby	Unknown	Unknown	No	1	1	NA	NA		Canada	North America	2	27	Male	60	Female	NA
Lemon	Current cat	60	Untrained	NA	She seemed excited to see a hair tie so we shot it and she brought it back.	Hair ties	NA	NA	NA	NA	NA	NA	NA	NA	NA	NA	Cosmetics	Hair ties	Object 1	1-5	Myself	Cat	1	Typical	1	1-10	This was a behavior she did much more frequently when she was younger, she does it more rarely now. We also got two new cats and they make it a little harder for her to have uninterrupted play.	9	0.75	Kitten	Female	Yes	Domestic shorthair	Mixed	Mixed	No	1	1	NA	NA	Yes	USA	North America	2	30	Female	30	Male	NA
Leonie	Current cat	24	Untrained	NA	She played with a hair bobble, than came to me and dropped it before my feet. After throwing it she played with it, until it was "killed" then brought it to me to throw again	Hair bobbles	NA	NA	NA	NA	NA	NA	NA	NA	NA	NA	Cosmetics	Hair bobbles	Object 1	1-5	Myself	Cat	2	Typical	20	11-20	Hair bobbles are now stored in the cat tree. Each morning I restore them in the tree, each night she fetches several and in the morning the are all over the rooms.	48	4	Young adult	Female	Yes	NA	Unknown	Unknown	Yes	2	2	Yes	1		Germany	Europe	1	52	Male	NA	NA	NA
Lily	Current cat	162	Untrained	NA	She started bringing me random items she thought were fun whenever she wanted to play. Since I'd had another fetching cat previously, I threw the toys and somehow she just knew to bring them back.	Ponytail holders	Twist ties	Milk bottle rings	Silicone bracelets	Paper balls	Spring toys for cats	Drinking straws	NA	NA	NA	NA	Cosmetics	Ponytail holders	Object 1	1-5	About equal	Cat	2	Less than typical	3	1-10	Lily used to play fetch much more frequently until she was 8 or 9 years old. She commonly would retrieve things 10 or more times in one play session. She's 14 now, so she tires sooner but she still initiates the fetching and runs shockingly well for her age.	6	0.5	Kitten	Female	Yes	American shorthair	Mixed	Mixed	No	1	1	NA	NA	Yes	USA	North America	1	34	Non-binary	NA	NA	NA
Lizzie	Current cat	72	Trained	I’d give her praise for chasing the object, then pick it up and repeat. She loved the attention so started to pick it up herself. Then just praise for each time she interacted	NA	Cotton buds	Feathers	NA	NA	NA	NA	NA	NA	NA	NA	NA	Cosmetics	Cotton buds	Object 1	1-5	Cat	Cat	5	Typical	2	1-10	She announces when she wants to play!	12	1	Young adult	Female	Yes	Domestic Shorthair	Mixed	Mixed	Yes	2	2	No	NA	Yes	UK	Europe	2	57	Female	60	Male	Yes
Loki	Current cat	3	Untrained	NA	I dropped a hair tie and he brought it over to me so I tossed it across the room and he brought it back	Hair ties	Jingle balls	Kringle balls	NA	NA	NA	NA	NA	NA	NA	NA	Cosmetics	Hair ties	Object 1	11-15	Cat	Cat	13	Typical	20	11-20	Loki is a kitten so he is always getting into something	5	0.42	Kitten	Male	Yes	Nebelung	Nebelung	Purebred	Yes	2	2	No	NA	Yes	USA	North America	3	57	Female	56	Male	Yes
Lord Mango Jimothy	Current cat	0	Untrained	NA	We threw a hair tie for him to chase and he brought it back. He continued to do this whenever we would throw it.	Elastic hair ties	NA	NA	NA	NA	NA	NA	NA	NA	NA	NA	Cosmetics	Elastic hair ties	Object 1	1-5	Cat	About equal	5	Typical	25	21-30	NA	12	1	Young adult	Male	Yes	Domestic shorthair	Mixed	Mixed	No	1	1	NA	NA		USA	North America	2	34	Non-binary	30	Male	NA
Louise	Previous cat	96	Untrained	NA	I can’t remember. This was many years ago. But she started the behavior and I picked up on it and made a game of it. We may have done this for more than 8 years. It was a game she liked, and she lived to 14, but I can’t remember if she kept it up when old.	Hair elastic	NA	NA	NA	NA	NA	NA	NA	NA	NA	NA	Cosmetics	Hair elastic	Object 1	1-5	About equal	Cat	3	Typical	4	1-10	This info is based on memories of events 35-40 years ago and may not be accurate enough for your purposes. But fetching the hair elastic was definitely a game she liked to play.	0	0	Kitten	Female	Yes	Domestic shorthair. Calico rescue with Siamese character	Mixed	Mixed	No	1	1	NA	NA		USA	North America	1	23	Female	NA	NA	NA
Lucifer	Current cat	50	Untrained	NA	He started leaving toys on the pillow at night to try and start a play session. That evolved into him also bringing toys over during the day, which he then enjoyed chasing when they were thrown.	Hairties	NA	NA	NA	NA	NA	NA	NA	NA	NA	NA	Cosmetics	Hairties	Object 1	6-10	Cat	Myself	7	Typical	6	1-10	He absolutely loves hair ties and will stash them in his favourite places. Usually in the morning there's a few of them in the water and food bowls which he will happily fish out and bring to whoever is home.	7	0.58	Kitten	Male	Yes	NA	Unknown	Unknown	No	1	1	NA	NA	Yes	Netherlands	Europe	2	24	Female	25	Female	Yes
Lucy	Current cat	156	Untrained	NA	As a kitten she would jump into bed with toys while I was trying to sleep. I tried to distract her by tossing the toys away, but she just started bringing them back.	Hair ties	Small plastic trash	NA	NA	NA	NA	NA	NA	NA	NA	NA	Cosmetics	Hair ties	Object 1	1-5	Cat	Cat	3	Typical	2	1-10	She has grown less enthusiastic with fetch as she has gotten older; she initiates less often and doesn't return the object as often either.	6	0.5	Kitten	Female	Yes	Na	Unknown	Unknown	No	1	1	NA	NA		USA	North America	2	36	Female	35	Male	NA
Macduff	Previous cat	174	Untrained	NA	Picking up hairband and dropping it near me	Hairbands	Craft balls	Crisp packet triangles	Elastic bands	NA	NA	NA	NA	NA	NA	NA	Cosmetics	Hairbands	Object 1	11-15	About equal	Cat	15	Typical	30	21-30	She did this every evening for about 14 years	8	0.67	Kitten	Female	Yes	NA	Unknown	Unknown	No	1	1	NA	NA		UK	Europe	2	NA	Female	NA	Male	NA
Mao Feng	Previous cat	180	Untrained	NA	Accidentally sprang an elastic hair tie, which she chased and brought back to do it again.	Elastic hair ties	Foam cosmetic sponges	NA	NA	NA	NA	NA	NA	NA	NA	NA	Cosmetics	Elastic hair ties	Object 1	1-5	Cat	Cat	3	Typical	1	1-10	She would usually bring or leave objects to be fetched to our bed, indicating that she wanted to play. If we didn't respond, she'd meow at us to get our attention.	24	2	Young adult	Female	Yes	domestic shorthair gray tabby	Mixed	Mixed	Yes	1	1	No	NA		USA	North America	4	33	Female	33	Male	NA
Merlin	Current cat	18	Untrained	NA	He enjoys playing with elastic hair bobbles and I regularly ping them around the flat and usually down my corridor from the bedroom towards the lounge. When he retrieved the bobble, he would attempt to run past me with it and I would feign catching him and on occasion, catch him mid run to get the elastic back, in order to throw again. After a couple of times I stopped him, retrieved the elastic …	Elastic hair bobbles	NA	NA	NA	NA	NA	NA	NA	NA	NA	NA	Cosmetics	Elastic hair bobbles	Object 1	1-5	Cat	Cat	3	Typical	8	1-10	Sometimes to instigate a play session if I have been busy and not paying him much attention, Merlin will arrive with an elastic and drop it near me.	18	1.5	Young adult	Male	Yes	European short hair	Unknown	Unknown	No	1	1	NA	NA		Spain	Europe	1	50	Female	NA	NA	NA
Minou	Previous cat	30	Untrained	NA	Just for fun to throw the ball	Elastic hair	Bouncing ball	NA	NA	NA	NA	NA	NA	NA	NA	NA	Cosmetics	Elastic hair	Object 1	1-5	About equal	Cat	4	Typical	2	1-10	NA	12	1	Young adult	Female	Yes	NA	Unknown	Unknown	No	1	1	NA	NA		France	Europe	3	19	Female	23	Female	NA
Mittens	Current cat	30	Untrained	NA	I threw her toy so that she wouldn’t be playing on the couch (aka clawing and destroying it) and she went to go get it and bring it back to me. So I threw it again and she brought it back again.	Hair ties	NA	NA	NA	NA	NA	NA	NA	NA	NA	NA	Cosmetics	Hair ties	Object 1	6-10	Myself	Myself	10	Typical	15	11-20	NA	24	2	Young adult	Female	Yes	NA	Unknown	Unknown	No	1	1	NA	NA		USA	North America	2	23	Female	24	Male	NA
Mog	Current cat	6	Untrained	NA	He likes to play with hair ties so naturally we tossed one away and about 90% of the time he'll bring it back	hair tie	catnip stick	plastic cutlery	NA	NA	NA	NA	NA	NA	NA	NA	Cosmetics	hair tie	Object 1	6-10	Myself	Myself	10	Typical	15	11-20	He's a weird little kitten, man. This is my first time living with cats (one is 13 this guy is like 8 months) and it has totally demystified them.	5	0.42	Kitten	Male	Yes	Siamese	Siamese	Purebred	Yes	2	2	No	NA		USA	North America	2	32	Male	30	Female	NA
Myrtille	Current cat	60	Untrained	NA	Playing with her favorite toys (hair bands), she would run when I threw it and bring it bag close to me then move a little further	Hair bands	Rubber bands	NA	NA	NA	NA	NA	NA	NA	NA	NA	Cosmetics	Hair bands	Object 1	6-10	About equal	About equal	6	Typical	2	1-10	She sometimes brings the toy then rubbs her head on me, aw if to ask for me to throw	3	0.25	Kitten	Female	Yes	NA	Unknown	Unknown	No	1	1	NA	NA		France	Europe	2	25	Female	26	Male	NA
Nellie	Current cat	36	Untrained	NA	She found one of my hair ties and brought it to my partner, who tossed it for her to play with. She ran to where it was tossed and toyed with it, then brought the hair tie back to be tossed again.	Hair ties	Rubber bands	NA	NA	NA	NA	NA	NA	NA	NA	NA	Cosmetics	Hair ties	Object 1	1-5	About equal	Cat	3	Typical	0	0-0.5	She was far more into the fetching game when younger (She is now 7 or 8 years old and we adopted her at 9 months. Fetch was her play of choice up through about 4 years old.)	9	0.75	Kitten	Female	Yes	NA	Unknown	Unknown	No	1	1	NA	NA	Yes	USA	North America	2	40	Female	36	Male	NA
Nikita	Current cat	30	Untrained	NA	The woman who fostered her before me told me she played fetch	Toy mice	Elastic hair bands	NA	NA	NA	NA	NA	NA	NA	NA	NA	Cosmetics	Elastic hair bands	Object 2	1-5	Cat	Myself	2	More than typical	10	1-10	She doesn’t always bring it back, but sometimes she does.	13	1.08	Young adult	Female	Yes	Shorthair tortoise shell	Mixed	Mixed	Yes	2	2	No	NA		USA	North America	1	30	Female	NA	NA	NA
Nosferatu	Current cat	16	Untrained	NA	She would bring random objects when I was sitting in my desk or watching the tv and wouldn:t stop meowing until I picked it up	Teddy bears	Hair ties	Plastic toys (not cat toys)	Socks	Necklaces	Pod seeds	Pen	NA	NA	NA	NA	Cosmetics	Hair ties	Object 2	6-10	Cat	Cat	6	Typical	30	21-30	She stores her favourite hair tie for fetching in her food bowl. It's outside my room so she comes in with the hair tie in her mouth and leaves it sort of near me and looks un the direction she wants me to throw it but sometimes if i'm she'll bring it. When she gets bored she puts it back in her bowl.	8	0.67	Kitten	Female	Yes	Tortoise shell	Unknown	Unknown	No	1	1	NA	NA		Argentina	South America	3	19	Female	24	Non-binary	NA
Nugget	Current cat	3	Untrained	NA	when she annoys me I throw things so she goes away but she just brings them back	mouse toys	hair bands	garbage	small ball	NA	NA	NA	NA	NA	NA	NA	Cosmetics	hair bands	Object 2	1-5	About equal	Myself	3	Typical	20	11-20	Nugget is only 6 months old	4	0.33	Kitten	Female	Yes	NA	Unknown	Unknown	Yes	2	2	No	NA		USA	North America	3	22	Female	22	Female	NA
Oliver	Previous cat	96	Untrained	NA	I would throw bouncy balls for him to chase around the floor and one day he just caught it and brought it straight back to me without chasing it around.	Makeup sponges	Hair elastics	Bouncy balls	NA	NA	NA	NA	NA	NA	NA	NA	Cosmetics	Makeup sponges	Object 1	6-10	Cat	Myself	10	Typical	25	21-30	If I don't throw the item back quickly enough he'll paw and mew at me and nudge me with his head until I do. I have to keep his favourite items in boxes with a latch because he'll find my makeup sponges, carry them to me and demand we play fetch.	36	3	Young adult	Male	Yes	Domestic shorthair	Mixed	Mixed	Yes	2	2	No	NA		Greece	Europe	4	14	Female	11	Female	NA
Olivia	Current cat	58	Untrained	NA	She'd steal my hair ties, then bring them to whichever room my mother and I were at, dropping the item at my mother's feet. After that we started throwing small objects and she’d fetch them and bring them back.	Hair ties	Rubber band	Bread bag clips (metal covered in plastic)	NA	NA	NA	NA	NA	NA	NA	NA	Cosmetics	Hair ties	Object 1	1-5	Cat	Cat	4	Less than typical	8	1-10	Now she drops the hair ties or rubber bands at my feet and will meow or rub herself against my legs to draw my attention to the item. Just in case I haven’t noticed she wants to play.	6	0.5	Kitten	Female	Yes	NA	Unknown	Unknown	Yes	2	2	No	NA		Chile	South America	2	41	Female	62	Female	NA
Paprika	Current cat	1	Untrained	NA	Picked up a hair tie and ran after, then came up to me and waited for me to throw it. 100% initiated by her.	Hair elastics	NA	NA	NA	NA	NA	NA	NA	NA	NA	NA	Cosmetics	Hair elastics	Object 1	1-5	Cat	About equal	1	Typical	10	1-10	It will be spaced throughout the day depending how her energy waxes and wanes. I have adopted her at 10 years old so am I sure where behavior originated	126	10.5	Senior	Female	Yes	NA	Unknown	Unknown	No	1	1	NA	NA		USA	North America	1	25	Female	NA	NA	NA
Percy	Current cat	84	Untrained	NA	Technically roomie’s cat. I don’t know. I was just told of it.	Hair ties	NA	NA	NA	NA	NA	NA	NA	NA	NA	NA	Cosmetics	Hair ties	Object 1	6-10	About equal	About equal	6	Typical	2	1-10	I only really play fetch with Percy when I go upcto our roomie’s floor, but Percy is consistent	48	4	Young adult	Male	Yes	Korat	Korat	Purebred	No	1	1	NA	NA	Yes	USA	North America	3	31	Non-binary	29	Non-binary	NA
Pila	Current cat	17	Trained	We started to run with her to pick up the things we where thowing for her. Went back to the starting palce and did it agin. Then we thow short distence and in few days she did it on her own	NA	Hair elastick	Paper ball	Cork	Kittens toys	NA	NA	NA	NA	NA	NA	NA	Cosmetics	Hair elastick	Object 1	6-10	Cat	Myself	10	Typical	1	1-10	Every day so i do not know the number	4	0.33	Kitten	Female	Yes	NA	Unknown	Unknown	No	1	1	NA	NA	No	Iceland	Europe	2	43	Female	49	Male	NA
Portia	Current cat	41	Untrained	NA	Throwing objects for her to chase as a kitten, she picked them up and returned them to me.	Elastic bands	Small soft balls	Rubber stamps	Hair bobbles	String/ribbon	NA	NA	NA	NA	NA	NA	Cosmetics	Hair bobbles	Object 4	1-5	About equal	Cat	4	Less than typical	5	1-10	Will actively seek out hair bobbles to bring to me to play, even if they are hidden.	5	0.42	Kitten	Female	Yes	N/A	Unknown	Unknown	Yes	3	3	No	NA		UK	Europe	1	42	Female	NA	NA	NA
Princess Fluffikinz	Current cat	24	Untrained	NA	Princess has a fascination with elastic hair ties. When thrown she would chase after the hair tie and play with it. Around 2 years ago she started bringing them back and dropping the hair ties at our feet and pleading to throw them again.	Hair ties (elastic)	Hair ties ('scrunchies')	NA	NA	NA	NA	NA	NA	NA	NA	NA	Cosmetics	Hair ties (elastic)	Object 1	6-10	Cat	About equal	10	Typical	30	21-30	Fetching sessions usually end when she either loses the object that she is fetching or get distracted and drops the object while returning with it in her mouth	24	2	Young adult	Female	Yes	Main coon	Maine Coon	Purebred	Yes	7	7+	No	NA		USA	North America	3	34	Male	26	Female	NA
Rafia	Current cat	6	Untrained	NA	She would steal things from the bedside table (take them and leave quickly with them), play intensely with them, and later put them down not too far from us, meowing and looking at us. When we came to pick them up, she would get excited and jump on it. Then she brought them back to our feet by herself. This game can last a long time (> 30 min). When she doesn't want to play anymore (which rarely …	elastic hair band	rubber wristband	fabric cable ties	small (7 cm) stuffed animal	NA	NA	NA	NA	NA	NA	NA	Cosmetics	elastic hair band	Object 1	11-15	Cat	Myself	12	Typical	10	1-10	This game can last a long time. When she doesn't want to play anymore (which rarely happens because we get bored before she does), she lies down and doesn't react much or doesn't bring the object back. In the beginning, this game was mostly played in the hallway and she always brought the object back to the carpet. Then she started to bring the object back on the bed (in which we sleep). Now she …	8	0.67	Kitten	Female	No	European short hair (tricolor)	Unknown	Unknown	Yes	2	2	No	NA		Germany	Europe	2	29	Female	26	Male	NA
Remy	Current cat	139	Untrained	NA	I was playing with her as a kitten, and “rubber-banded” a hair tie across the room for her to chase. She ended up picking it up and bringing it back to me	Hair tie	Plastic spring cat toy	Plastic shower curtain ring	NA	NA	NA	NA	NA	NA	NA	NA	Cosmetics	Hair tie	Object 1	1-5	Myself	Cat	4	Typical	1	1-10	I don’t play it with her often because I don’t want her to accidentally eat any hair ties, so I never let her play alone or have access to them otherwise.	10	0.83	Kitten	Female	Yes	Turkish Van	Turkish Van	Purebred	No	1	1	NA	NA		USA	North America	2	36	Female	36	Male	NA
Ren	Current cat	72	Untrained	NA	She was playing with an elastic hair tie, so I took it and threw it across the room. She then proceeded to run after it, grab it with her mouth, and bring it back to me to throw again.	Black elastic hair ties	NA	NA	NA	NA	NA	NA	NA	NA	NA	NA	Cosmetics	Black elastic hair ties	Object 1	16-20	About equal	Myself	20	Typical	5	1-10	She does not do this with any of her other toys. I throw those, she bats them around, and then she stops.	6	0.5	Kitten	Female	Yes	NA	Unknown	Unknown	Yes	2	2	No	NA		USA	North America	1	37	Female	NA	NA	NA
Ripley	Previous cat	48	Untrained	NA	she would bring her toys to me	hair ties	stuffed animals	wand toys	NA	NA	NA	NA	NA	NA	NA	NA	Cosmetics	hair ties	Object 1	1-5	Cat	Cat	4	Typical	20	11-20	NA	6	0.5	Kitten	Female	Yes	oriental	Oriental	Purebred	Yes	2	2	No	NA		USA	North America	1	30	Female	NA	NA	NA
Sadie	Current cat	84	Untrained	NA	She would drop objects in front of me and meow until I threw them for her, then bring them back and do the same.	Scrunchies	Cat toys	NA	NA	NA	NA	NA	NA	NA	NA	NA	Cosmetics	Scrunchies	Object 1	1-5	Cat	Cat	3	Typical	10	1-10	NA	24	2	Young adult	Female	Yes	Domestic shorthair	Mixed	Mixed	No	1	1	NA	NA		USA	North America	2	32	Female	37	Male	NA
Sally Sparrow	Current cat	6	Untrained	NA	She likes to play with elastic hair-ties, so I shot one across the room for her. She brought it back and laid it down on my lap, so I repeated the process. And she kept going for about an hour!	hair elastics	NA	NA	NA	NA	NA	NA	NA	NA	NA	NA	Cosmetics	hair elastics	Object 1	16-20	About equal	Cat	20	Typical	5	1-10	Sally's less than a year old so it's yet to be determined whether this is a phase or a permanent behavior. I appreciate that she fetches because my dog is terrible at it!	4	0.33	Kitten	Female	Yes	NA	Unknown	Unknown	No	1	1	NA	NA		USA	North America	2	36	Female	35	Female	NA
Samy	Previous cat	36	Untrained	NA	I was filing my nails. M'y cat was showing interest trying to catch the nail file so I started playing with him with the nail file making it move fast left to right on the coach. As my cat was vert excited and trying to catch it, at some point I threw it away on the floor. He ran after it and to my surprise brought it back close to me on the coach. We kept on playing like that a couple of minutes…	Nail file	NA	NA	NA	NA	NA	NA	NA	NA	NA	NA	Cosmetics	Nail file	Object 1	1-5	Myself	Cat	4	Typical	1	1-10	I tried to initiate fetch sessions with other things (paper bullet) but Samy did not fetch, only ran after it and kept playing alone with it. I guess the flat cartoon nail file (1 red side/1 white side) was not moving so easily on the floor and Samy may have needed me to make it move far and fast enough to have him chase after it. Fetch session ended either when Samy had brought the nail file on …	96	8	Mature adult	Male	Yes	European shorthair stray cat	Unknown	Unknown	No	1	1	NA	NA		France	Europe	1	33	Female	NA	NA	NA
San Luis	Current cat	27	Untrained	NA	He would bring me objects as a kitten, eventually I threw one and he brought it back. Started there.	1 ft long stuffed sloth	4 in long stuffed sloth	Hair bands big and small	Cloth Stuffed mouse (squishy, not solid)	Furry stuffed mouse (solid, not squishy)	NA	NA	NA	NA	NA	NA	Cosmetics	Hair bands big and small	Object 3	6-10	Cat	Myself	6	Typical	100	91-100	NA	3	0.25	Kitten	Male	Yes	Domestic longhair	Mixed	Mixed	No	1	1	NA	NA		USA	North America	1	28	Female	NA	NA	NA
Sasha	Previous cat	66	Untrained	NA	Sasha retrieved an elastic hair tie with a bobby pin attached to it that I had dropped, and then placed it near me; I threw it to see what would happen. She went to get it again.	Hair tie elastics	rubber bands	NA	NA	NA	NA	NA	NA	NA	NA	NA	Cosmetics	Hair tie elastics	Object 1	1-5	About equal	Cat	3	Typical	6	1-10	Sasha found fetching to be a form of enrichment play.	48	4	Young adult	Female	Yes	domestic shorthair	Mixed	Mixed	Yes	2	2	No	NA		USA	North America	3	24	Female	25	Female	NA
Sawyer	Current cat	12	Untrained	NA	After seeing him play with a hairtie, we threw it for him to chase, which he then brought back. We threw it again to see if he would repeat the action, and it became a regular behavior of his.	Hairties	NA	NA	NA	NA	NA	NA	NA	NA	NA	NA	Cosmetics	Hairties	Object 1	1-5	Cat	Cat	5	Typical	20	11-20	NA	6	0.5	Kitten	Male	Yes	Bombay	Bombay	Purebred	No	1	1	NA	NA		USA	North America	2	32	Male	28	Female	NA
Sir Purr	Current cat	24	Untrained	NA	i threw away a balled up ticket and he leapt to chase it, bringing it back to my hand	Balled up paper	Hair ties	Cardboard pieces	String	NA	NA	NA	NA	NA	NA	NA	Cosmetics	Hair ties	Object 2	6-10	Cat	Cat	7	Typical	20	11-20	He is a very active and attention seeking cat, and will often seek to play with our other cats as well	12	1	Young adult	Male	Yes	NA	Unknown	Unknown	Yes	4	4	No	NA		Mexico	North America	4	32	Female	27	Female	NA
Slumpy	Current cat	60	Untrained	NA	When he was a baby, he would chase pony tail holders if we shot them down the hallway, and proceed to play with them. Eventually he started bringing them back.	Ponytail holders	NA	NA	NA	NA	NA	NA	NA	NA	NA	NA	Cosmetics	Ponytail holders	Object 1	6-10	About equal	Cat	8	Typical	3	1-10	He only has certain places in the house where he knows we play fetch. As in, it’s always initiated from the same place so he knows where to bring it back to.	4	0.33	Kitten	Male	Yes	NA	Unknown	Unknown	Yes	Yes	NA	Yes	1		USA	North America	2	28	Female	29	Male	NA
Snapple	Current cat	72	Untrained	NA	I dropped a hair tie on the floor and inadvertently kicked it across the floor with my shoe. He picked it up and followed me with it until I sat down and then presented it.	Hair ties	Fuzzy little fake toy mice	Rubber bands	Little plastic toys	NA	NA	NA	NA	NA	NA	NA	Cosmetics	Hair ties	Object 1	6-10	About equal	Myself	10	Typical	12	11-20	NA	72	6	Young adult	Male	Yes	Domestic short hair (DSH)	Mixed	Mixed	No	1	1	NA	NA		USA	North America	3	52	Male	50	Female	NA
Snow	Current cat	48	Untrained	NA	He would bring my hair tie, twist ties, and other small objects to me and run backwards while preparing for me to throw it. I first noticed it when he started bringing a variety of items to me.	Hair tie	Wire twist ties used for groceries	Mouse toy that's the size of my palm	NA	NA	NA	NA	NA	NA	NA	NA	Cosmetics	Hair tie	Object 1	6-10	Cat	Cat	10	Typical	4	1-10	NA	4	0.33	Kitten	Male	Yes	Domestic shorthair	Mixed	Mixed	No	1	1	NA	NA		USA	North America	1	33	Female	NA	NA	NA
Sookie	Current cat	36	Untrained	NA	She brought my wife's makeup sponge to me and dropped it. I threw it and she brought it back and dropped it again.	Makeup sponge (small)	Toy stuffed fish infused with catnip	NA	NA	NA	NA	NA	NA	NA	NA	NA	Cosmetics	Makeup sponge (small)	Object 1	6-10	Cat	Myself	8	Typical	6	1-10	She prefers to chase the makeup brush when I'm sitting in an armchair and throwing it downstairs. If I try to ignore her she meows and claws my arm until I throw it again	24	2	Young adult	Female	Yes	Fluffy black soft fur thing	Unknown	Unknown	Yes	2	2	No	NA		USA	North America	3	50	Male	44	Female	NA
Spinny	Current cat	54	Untrained	NA	He would drop toys and objects in front of me. I would throw them and he would retrieve them. He started doing it as a kitten within a month or two after I got him.	Hairties	Small cat toys like balls	Larger cat toys like wands	NA	NA	NA	NA	NA	NA	NA	NA	Cosmetics	Hairties	Object 1	1-5	Cat	Cat	2	Typical	10	1-10	He does not retrieve as many times as he used to when he was a kitten. Usually after 2 rounds he will stop.	5	0.42	Kitten	Male	Yes	Domestic shorthair	Mixed	Mixed	No	1	1	NA	NA	Yes	USA	North America	1	25	Female	NA	NA	NA
Spooky	Previous cat	60	Untrained	NA	He would bring us cloth hair ties so we started using them like rubber bands and fling them across the room, and he started bringing them back!	Cloth hair ties	Rubber bands	NA	NA	NA	NA	NA	NA	NA	NA	NA	Cosmetics	Cloth hair ties	Object 1	1-5	About equal	Cat	3	Typical	5	1-10	NA	96	8	Mature adult	Male	Yes	NA	Unknown	Unknown	No	1	1	NA	NA		USA	North America	2	34	Female	37	Male	NA
Sputnik	Current cat	84	Untrained	NA	Throwing object for "hunting" play and having it returned.	Hair tie (circular rubber band)	NA	NA	NA	NA	NA	NA	NA	NA	NA	NA	Cosmetics	Hair tie (circular rubber band)	Object 1	6-10	Myself	Myself	10	Typical	2	1-10	She only fetches hair ties (rubber bands), and it seems to be related to a general obsession with circular objects. She will also collect them from around the house and leave them in her food bowl. We fetch less as she's gotten older.	6	0.5	Kitten	Female	Yes	Tuxedo	Unknown	Unknown	No	1	1	NA	NA		USA	North America	3	34	Male	34	Female	NA
Stitch	Current cat	24	Untrained	NA	Stitch started playing with elasticated hairbands he found on the floor in the house and bringing them to us. If one accidentally fell on the floor, he would run to catch it and bring it back to us. He only ever does this with elasticated hairbands ( thin, not scrunchies) and isn't interested in balls or other other cat toys as much.	Hairbands	NA	NA	NA	NA	NA	NA	NA	NA	NA	NA	Cosmetics	Hairbands	Object 1	21-25	About equal	Myself	25	Typical	5	1-10	Some days he is more interested than others, so he's not permanently fascinated. I've also tried seeing how far he'll go to catch the band and it's oy within the house, outside in the garden is less interesting. Perhaps this is because he can't hear the band falling on the floor to locate it in the same way.	8	0.67	Kitten	Male	Yes	House moggy ( black and white)	Mixed	Mixed	Yes	2	2	No	NA		UK	Europe	2	25	Female	45	Male	NA
Tegan	Current cat	2	Untrained	NA	She brings hair ties to us, we throw, she returns, repeat.	Hair ties	NA	NA	NA	NA	NA	NA	NA	NA	NA	NA	Cosmetics	Hair ties	Object 1	6-10	Cat	Cat	8	Typical	30	21-30	She initiates fetching sessions almost every day at least once.	8	0.67	Kitten	Female	Yes	Domestic shorthair	Mixed	Mixed	No	1	1	NA	NA	Yes	USA	North America	2	33	Female	38	Male	Yes
Tigger	Previous cat	12	Untrained	NA	Tigger was a cat adopted somewhere around 2004 (what even is time?) in Newfoundland, and came pre-loaded with fetch behavior.	Elastic hair ties	Soft cat toys	Crinkle cat toys	NA	NA	NA	NA	NA	NA	NA	NA	Cosmetics	Elastic hair ties	Object 1	1-5	Cat	Cat	5	Typical	15	11-20	Tigger would almost always initiate play by bringing me a toy and then sitting nearby to stare at me until I threw it for him.	18	1.5	Young adult	Male	Yes	DSH (brown tabby)	Mixed	Mixed	Yes	3	3	Yes	1		Canada	North America	2	22	Male	21	Female	NA
Tim	Current cat	48	Untrained	NA	Threw things and be brought them back	Hair bands	Pringle lids	NA	NA	NA	NA	NA	NA	NA	NA	NA	Cosmetics	Hair bands	Object 1	1-5	Myself	Cat	2	Less than typical	3	1-10	NA	6	0.5	Kitten	Male	Yes	NA	Unknown	Unknown	No	1	1	NA	NA		UK	Europe	2	31	Male	31	Female	NA
Toad	Previous cat	204	Untrained	NA	It was thirty years ago so it’s fuzzy, but I think we threw something for him to play with and instead of chasing it and playing with it there, he brought it back to do it again.	Latex makeup sponges	Elastic hair ties	NA	NA	NA	NA	NA	NA	NA	NA	NA	Cosmetics	Elastic hair ties	Object 2	1-5	About equal	About equal	1	Less than typical	25	21-30	Toad could find a hair tie anywhere it landed when I threw it, and he didn’t just fetch, he could catch them in the air like a dog with a frisbee.	4	0.33	Kitten	Male	Yes	Siamese	Siamese	Purebred	No	1	1	NA	NA		USA	North America	3	19	Female	19	Female	NA
Tofu	Current cat	36	Untrained	NA	Tofu would bring me a crumpled paper ball or my hair tie and start pawing me and meowing and would only stop until I threw the item so he could fetch it and start all over again.	Hair tie	Rubber band	Nylon clamp	Crumpled paper	NA	NA	NA	NA	NA	NA	NA	Cosmetics	Hair tie	Object 1	1-5	About equal	About equal	3	Less than typical	5	1-10	He loves it and sometimes only stops when he gets exhausted.	3	0.25	Kitten	Male	Yes	Tuxedo	Unknown	Unknown	Yes	2	2	No	NA		Brazil	South America	2	39	Female	38	Male	NA
Tonks	Current cat	156	Untrained	NA	Tonks would play with hair ties if she found them on the ground or steal them off of a table. We started launching them across the room and she would bring them back.	Hair band	NA	NA	NA	NA	NA	NA	NA	NA	NA	NA	Cosmetics	Hair band	Object 1	1-5	Myself	Cat	3	Typical	1	1-10	NA	12	1	Young adult	Female	Yes	Tuxedo	Unknown	Unknown	No	1	1	NA	NA		USA	North America	2	39	Male	34	Female	NA
Toulouse	Current cat	72	Untrained	NA	Toulouse had outgrown his kitten collar and it was just sitting around the house. He would pick it up and play with it, which could get pretty annoying as it had a little bell on it. I think one time he played with it hard enough that it got me, so I picked it up and threw it across the room. Toulouse just hopped up and chased it, played with it across the room for a bit, and then picked it up in…	His old kitten collar	Hair ties	NA	NA	NA	NA	NA	NA	NA	NA	NA	Cosmetics	Hair ties	Object 2	1-5	About equal	Myself	3	Less than typical	0	0-0.5	We’ve sort of weened Toulouse off fetching when we started using hair ties as the fetching item of choice for him. We would lose the hair ties under furniture, and Toulouse would steal the hair ties we use for our hair out of their spots in hopes of having us play with him. We stopped playing fetch with him to preserve our hair tie stock. Also I have a friend who used hair ties for fetching with …	12	1	Young adult	Male	Yes	NA	Unknown	Unknown	Yes	1	1	No	NA		USA	North America	2	30	Female	NA	Female	NA
Tulip	Current cat	41	Untrained	NA	Tulip would watch me throw a used cosmetic swab into the trash bin and would try (often successfully) to intercept it. She would stare at me intensely, play with the swab, stare again and repeat that behavior until I threw the swab. At that point, she'd go bounding after the swab and within seconds, she had brought it back and dropped it at my feet. I grew up with dogs, so I knew what she wanted …	Cosmetic swab	NA	NA	NA	NA	NA	NA	NA	NA	NA	NA	Cosmetics	Cosmetic swab	Object 1	1-5	Cat	Cat	3	Typical	3	1-10	NA	12	1	Young adult	Female	Yes	American shorthair	Mixed	Mixed	No	1	1	NA	NA		USA	North America	3	53	Female	60	Female	NA
Uma	Current cat	14	Untrained	NA	My last cat played fetch so I figured let me try it with her. I threw the same black elastic hair band as I did with my previous cat and she ran and brought it back in the same way! She does get bored of it more easily than my previous cat. We adopted her last year and she was already 6 years old and her previous parents said she "doesn't like to play".. We have found she is a very very playful c…	black elastic hair tie	string/yard materials	NA	NA	NA	NA	NA	NA	NA	NA	NA	Cosmetics	black elastic hair tie	Object 1	1-5	Myself	Cat	3	Typical	5	1-10	She does not have a long attention span for fetch and gets bored easily	74	6.17	Young adult	Female	Yes	nebelung	Nebelung	Purebred	No	1	1	NA	NA	Yes	USA	North America	2	30	Female	49	Male	Yes
Vincent	Current cat	60	Untrained	NA	Just by happenstance, someone threw a broken hair tie, and Vincent ran to go grab it and bring it back. After doing it a couple of times, we realized he was literally playing fetch.	hair tie	twist tie wire	toy duck	NA	NA	NA	NA	NA	NA	NA	NA	Cosmetics	hair tie	Object 1	1-5	Cat	Myself	4	Typical	2	1-10	He's so aggressive in his fetching, that he will fall for the "pretend to throw it" trick most of the time.	12	1	Young adult	Male	Yes	Domestic Shorthair	Mixed	Mixed	Yes	1	1	No	NA		USA	North America	3	40	Male	40	Female	NA
Willow	Current cat	60	Untrained	NA	When she was a young kitten, she would bring small objects and toys to me or my partner. She would meow a lot (very verbal!) and get very playful. She still enjoys fetch!	Hair ties	Twist ties	Zip ties	Small plastic items like milk bottle caps	Rope toys we made for this purpose	NA	NA	NA	NA	NA	NA	Cosmetics	Hair ties	Object 1	6-10	Cat	About equal	10	Typical	20	11-20	She loves to catch her items in mid air while jumping too and is very accurate catching. She also knows where her “fetch toys” are stored (in a small clear plastic box) and will go to them when she wants to play. She is very vocal when she wants to play fetch. She also tends to hoard her fetch items - we will find piles of them in various places around the house. She also likes to retrieve/steal …	3	0.25	Kitten	Female	Yes	NA	Unknown	Unknown	Yes	5	5	No	NA	NA	USA	North America	2	36	Female	36	Male	Yes
Winston	Current cat	72	Untrained	NA	He likes to carry around hair elastics and I found if I throw them he’ll fetch it and bring it back	Hair elastic	NA	NA	NA	NA	NA	NA	NA	NA	NA	NA	Cosmetics	Hair elastic	Object 1	6-10	About equal	Cat	7	Typical	2	1-10	He will sometimes leave the hair elastic in a weird spot not anywhere near me and then stare at me until I go get it and throw it and then he’ll bring it back to me	17	1.42	Young adult	Male	Yes	NA	Unknown	Unknown	Yes	2	2	No	NA		Canada	North America	1	34	Female	NA	NA	NA
Winter	Current cat	18	Untrained	NA	We would throw a toy and he picked it up with his mouth and bring it back. He also will pick up a toy and bring it to us	Plastic ball	Hair tie	Crinkly ball	Plushie fish	Socks	NA	NA	NA	NA	NA	Anything he can fit in his mouth that isn’t heavy	Cosmetics	Hair tie	Object 2	6-10	Myself	Cat	10	Typical	20	11-20	He loves it. We do it usually every day	4	0.33	Kitten	Male	Yes	Tabby	Unknown	Unknown	No	1	1	NA	NA	Yes	USA	North America	2	21	Female	24	Male	NA
Zaph	Current cat	24	Untrained	NA	He brought was playing with an elastic tie on the bed and I threw it to see if he'd chase it. He brought it back. This has continued forever more.	Elastic hair ties	Sticks with feathers on them (cat toy)	Strips of paper	String	Plastic strips.	NA	NA	NA	NA	NA	NA	Cosmetics	Elastic hair ties	Object 1	6-10	Cat	Myself	10	Typical	60	51-60	Any time he sees someone and there is something throwable he will yowl until you play with him unless he is napping.	4	0.33	Kitten	Male	Yes	NA	Unknown	Unknown	Yes	3	3	No	NA		USA	North America	2	37	Non-binary	42	Male	NA
Bam	Previous cat	36	Untrained	NA	Bam was very attached to a specific object (an old cotton makeup pad that we called her “fluffy”). She would regularly carry it around the house in her mouth as a small child would with their favourite toy. For some reason, I don’t remember why, I picked it up and threw it for her one day. I expected her to go and get it for herself, but after doing that she brought it back and dropped it at my f…	cotton makeup pad	NA	NA	NA	NA	NA	NA	NA	NA	NA	NA	Cosmetics	cotton makeup pad	Object 1	0	Myself	Myself	0	Less than typical	10	1-10	Bam would also get very distressed if she wasn’t able to find her “fluffy”, which would often lead to us finding it outside the laundry window. How or why she was dropping it out the window is a mystery. At a certain age, possibly coinciding with moving house and having children, Bam stopped playing fetch and ended up losing her fluffy for good. She also just became less playful in general at thi…	48	4	Young adult	Female	Yes	NA	Unknown	Unknown	No	1	1	NA	NA		Australia	Australasia	2	23	Male	23	Female	NA
Adora	Current cat	2	Untrained	NA	I threw her toy for her to pounce and she brought it back - repeatedly.	Da Cat Mouse Toys	NA	NA	NA	NA	NA	NA	NA	NA	NA	NA	Toys	Da Cat Mouse Toys	Object 1	6-10	Myself	Cat	10	Typical	15	11-20	She started after her sister died and stopped when I got another cat. I don't know if she'll start again once she's used to the new status quo, but I hope so.	15	1.25	Young adult	Female	Yes	calico	Unknown	Unknown	No	1	1	NA	NA		USA	North America	1	42	Female	NA	NA	NA
Ælfric	Current cat	6	Untrained	NA	Threw a cat toy so he would stop nagging us. He fetched it.	Plush toys	Wine corks	Pencils	NA	NA	NA	NA	NA	NA	NA	NA	Toys	Plush toys	Object 1	1-5	Cat	Myself	4	Typical	30	21-30	NA	6	0.5	Kitten	Male	Yes	NA	Unknown	Unknown	No	1	1	NA	NA		Switzerland	Europe	2	46	Male	44	Female	NA
Aislinn Tiabeanie Young	Current cat	42	Untrained	NA	She would either bring one of her toys to me or I would pick one up off the ground and throw it to her. I noticed that she would then return the toy to me either immediately after retrieving it or after a few moments of play. The response was consistent and could either last a few minutes to several hours depending on how long she maintained interest in the activity.	Spring toys (giant colored springs for cats)	Twist ties	Water bottle caps	Assorted small misc. objects (only rarely and if other toys aren't available)	NA	NA	NA	NA	NA	NA	NA	Toys	Spring toys (giant colored springs for cats)	Object 1	1-5	About equal	Cat	5	Less than typical	10	1-10	Approximations may be inaccurate due to faulty memory recall. She predominantly plays fetch with me, but she also responds to my husband if I am unavailable. Her fetching has not really been tested with other humans.	3	0.25	Kitten	Female	Yes	Tabby (gray and white)	Unknown	Unknown	Yes	2	2	No	NA		USA	North America	2	24	Female	47	Male	NA
Amy	Current cat	12	Untrained	NA	When i threw the Fishing Rod (a Toy) to make place for cleaning she immediatly ran for it and brought it back	Toys	NA	NA	NA	NA	NA	NA	NA	NA	NA	NA	Toys	Toys	Object 1	6-10	Cat	Myself	8	Typical	20	11-20	NA	8	0.67	Kitten	Female	No	NA	Unknown	Unknown	No	1	1	NA	NA		Germany	Europe	1	22	Male	NA	NA	NA
Anakin	Previous cat	4	Untrained	NA	Anakin was a new kitten. In trying to find toys he would like, we found a mouse toy small enough that he could bite it and play comfortably. We threw it toward him to gain his interest, he caught it and after playing with it for a bit, he dropped it. We tried to re-engage his interest and threw it again, and this time instead of dropping it he brought it back to us. We threw it one more time just…	Toy mice	Qtips	Small toy ball	NA	NA	NA	NA	NA	NA	NA	NA	Toys	Toy mice	Object 1	6-10	Cat	Myself	10	Typical	20	11-20	Fetching was a preferred part of Anakins play. As he was still a kitten, he did try other forms of play that included biting people, so he was often redirected to fetch instead. Anakin also liked playing tug of war, as long as it was with toy mice. He was willing to jump on and off of furniture and run wherever he needed for fetch, and never seemed tired of it. He was roughly 2 months old when th…	2	0.17	Kitten	Male	Unknown	Na	Unknown	Unknown	No	1	1	NA	NA		USA	North America	3	22	Female	21	Female	NA
Anja	Previous cat	120	Untrained	NA	She had some toy mice that rattled. I would shake them to get her attention, and then toss them across the room for her to chase. Eventually, I realized she was bringing them back to me.	Mouse toy	NA	NA	NA	NA	NA	NA	NA	NA	NA	NA	Toys	Mouse toy	Object 1	6-10	About equal	Cat	10	Typical	5	1-10	She did this a lot when she was younger, and less frequently when she got older. Numbers are my best guess, because it changed a lot.	12	1	Young adult	Female	Yes	Domestic short hair	Mixed	Mixed	Yes	2	2	No	NA		USA	North America	2	23	Female	29	Male	NA
Annabelle	Current cat	13	Untrained	NA	Once again, we threw a fake mouse and she brought it back.	fake furry mice	NA	NA	NA	NA	NA	NA	NA	NA	NA	NA	Toys	fake furry mice	Object 1	11-15	Cat	About equal	15	Typical	6	1-10	She brings to mouse back and drops it next to me.	3	0.25	Kitten	Female	Yes	DSH	Mixed	Mixed	Yes	5	5	No	NA	Yes	USA	North America	2	59	Male	50	Female	NA
Annabelle	Previous cat	144	Untrained	NA	She would drop her toy at my feet and I threw it. I think we trained each other.	1.25” fuzzy cat toys with eyes. Many of them over the years.	NA	NA	NA	NA	NA	NA	NA	NA	NA	NA	Toys	1.25” fuzzy cat toys with eyes. Many of them over the years.	Object 1	6-10	About equal	Cat	6	Typical	3	1-10	NA	6	0.5	Kitten	Female	Yes	NA	Unknown	Unknown	No	1	1	NA	NA		USA	North America	2	25	Male	22	Female	NA
Arthur	Current cat	0	Untrained	NA	When playing with springs or little fuzzy balls I would toss them for him and he would continuously bring it back to me to be thrown again.. i started throwing down the hallway and saying bring back and he would bring snd drop at my feet	Cat springs	Cat balls	Toy mice	NA	NA	NA	NA	NA	NA	NA	NA	Toys	Cat springs	Object 1	1-5	About equal	About equal	5	Less than typical	30	21-30	Sometimes he gets distracted from Bringing it back as he’s only 4 months old but if I show him the toy and toss it again he will run and get it and bring it back in his mouth. We play every night	0	0	Kitten	Male	No	Lilac point Siamese	Siamese	Purebred	Yes	2	2	Yes	2	Yes	Canada	North America	3	NA	Prefer not to say	NA	Prefer not to say	NA
Arthur	Current cat	42	Trained	Used dreamies as a reward , he would already sit on command when i lifted my hand above his head , so i taught him to associate me throwing with reciving a dremie when he brought the something back . Originally we did it with dreemie packs that you get at xmas , as he knew to get the treat he had to bring the pack back to me for me to open it , now he will retrive most things.	NA	Toys	Treats	Socks	NA	NA	NA	NA	NA	NA	NA	NA	Toys	Toys	Object 1	6-10	Myself	Cat	8	Typical	20	11-20	He does it as part of play now so iv very willing to fetch and enjoys it , my inhaler is in a fabric pouch and iv managed to get him to fetch that a few times when practicing but he wont do it consistently, he finds it harder when something isnt in the room but will still fetch things out of the room from time to time	17	1.42	Young adult	Male	Yes	Indoor shorthair	Mixed	Mixed	No	1	1	NA	NA		UK	Europe	2	25	Female	4	Male	NA
Arya	Current cat	2	Untrained	NA	Arya is an 8 month old kitten. I tied 3 ft of rope to a stuffed cloth mouse toy, and dangled it around for her to chase. I started to throw it, and she'd seem to grow bored when it stopped moving on the floor (vs being moved by me). Sometimes I'd walk over and pick it up to keep playing, sometimes I'd walk away. Eventually, she started bringing it back to me. I'd throw it again, she'd chace it an…	Mouse on a rope	NA	NA	NA	NA	NA	NA	NA	NA	NA	NA	Toys	Mouse on a rope	Object 1	6-10	Myself	Cat	8	Typical	4	1-10	I would say she is receptive about half the time when I try to get her to fetch, but on those occasions she will consistently bring back the toy 5-10 times. 4 times per month above refers to successful fetching sessions rather than failed attempts by me.	7	0.58	Kitten	Female	Yes	Tabby	Unknown	Unknown	No	1	1	NA	NA		USA	North America	2	32	Male	32	Female	NA
Arya	Current cat	36	Untrained	NA	She fell in love with this crunchy stuffed Kong brand rectangle of fabric that has a fuzzy tail on it. She dragged it everywhere with her and would bring it onto the couch with her. You could throw it and she would come dragging it back	Kong brand pillow thing	Bouncy balls	Hair elastics	NA	NA	NA	NA	NA	NA	NA	NA	Toys	Kong brand pillow thing	Object 1	6-10	Cat	About equal	10	Typical	10	1-10	NA	6	0.5	Kitten	Female	No	Calico	Unknown	Unknown	Yes	3	3	No	NA	Yes	Canada	North America	1	31	Male	NA	NA	NA
Ash	Current cat	72	Untrained	NA	I would throw a toy for him to chase and he started bringing it back.	Fish toy	Wadded up paper ball	Sparkly pompom ball	NA	NA	NA	NA	NA	NA	NA	NA	Toys	Fish toy	Object 1	1-5	Myself	Cat	3	Typical	0	0-0.5	NA	12	1	Young adult	Male	Yes	Nebelung	Nebelung	Purebred	No	1	1	NA	NA		USA	North America	1	52	Female	NA	NA	NA
Ashbringer	Current cat	36	Untrained	NA	When we were at our office desks, Ash would bring us his favorite toys. If you then tossed it, he'd chase it and bring it back again.	Small mice toys with ribbon tails	Small nice toys with mesh outer layer	NA	NA	NA	NA	NA	NA	NA	NA	NA	Toys	Small mice toys with ribbon tails	Object 1	1-5	Cat	Cat	3	Less than typical	2	1-10	NA	13	1.08	Young adult	Male	Yes	American Shorthair	Mixed	Mixed	Yes	4	4	No	NA		USA	North America	2	40	Male	41	Female	NA
Ashes	Previous cat	24	Untrained	NA	NA	Small foam balls for cats	NA	NA	NA	NA	NA	NA	NA	NA	NA	NA	Toys	Small foam balls for cats	Object 1	1-5	Myself	About equal	5	Typical	5	1-10	She would only bring the toys back to us if we did not look at her. When we watched her she almost never returned them.	12	1	Young adult	Female	Yes	American shorthair	Mixed	Mixed	Yes	2	2	No	NA		USA	North America	3	7	Non-binary	39	Male	NA
Atticus	Current cat	6	Untrained	NA	He is 10 months old, he came to live with us when he was 4 mths. From the day we got him he has always carried things around in his mouth - his toys and other small items lying around. As he got more comfortable with us, he would bring his toys to us in his mouth and headbutt us to play with him. At around 7 months we noticed that when he is in a playful mood, we can throw his stuffed toys or bal…	small stuffed toys	wand toy	NA	NA	NA	NA	NA	NA	NA	NA	NA	Toys	small stuffed toys	Object 1	6-10	Cat	Myself	10	Typical	3	1-10	He is a purebred Burmese and we have never owned this breed before. We've always had domestic tabby's. But I understand they're a highly intelligent breed and I've really noticed the difference between him and other cats I've owned. He MUST have physical and mental stimulation and his fetching behaviours seem to be very much ingrained, since we never taught him to do this.	6	0.5	Kitten	Male	Yes	Burmese	Burmese	Purebred	Yes	2	2	No	NA		Australia	Australasia	6	48	Female	39	Male	NA
Audrey	Current cat	0	Untrained	NA	She often likes to chase after toys when I throw them across the room or down the hallway, and at some point within the past six to nine months she began occasionally to bring the toys back to me.	Stuffed mouse toy	NA	NA	NA	NA	NA	NA	NA	NA	NA	NA	Toys	Stuffed mouse toy	Object 1	1-5	Myself	Cat	3	Typical	2	1-10	NA	7	0.58	Kitten	Female	Yes	Domestic shorthair	Mixed	Mixed	No	1	1	NA	NA		USA	North America	1	29	Male	NA	NA	NA
Autorickshaw (Auto)	Current cat	159	Untrained	NA	We'd throw toys for him to run after and he would dutifully return them to be thrown again.	Toys	NA	NA	NA	NA	NA	NA	NA	NA	NA	NA	Toys	Toys	Object 1	1-5	Myself	Cat	1	Less than typical	1	1-10	I say one because he doesn't do it so often now. For his first 5-6 years it was a regular game of his.	3	0.25	Kitten	Male	Yes	Part bengal	Mixed	Mixed	Yes	3	3	No	NA		USA	North America	2	61	Female	65	Male	NA
Ava	Current cat	48	Untrained	NA	I don’t remember the exact moment- but I would have thrown a small toy for her to run after. She chased it down, picked it up in her mouth, brought it back and dropped it next to me.	Rattling mouse toy	Small soft round plush ball	NA	NA	NA	NA	NA	NA	NA	NA	NA	Toys	Rattling mouse toy	Object 1	1-5	Cat	Cat	3	Typical	20	11-20	She doesn’t fetch as much as she used to during the day (she is 5 years old now), we used to have lengthy fetching sessions where she would immediately bring it back maybe 8 times in a row. Currently we have a routine at bedtime where she brings me a specific toy for me to throw, and she plays with it a while before bringing it back again. She does this a few times before she settles in for the n…	12	1	Young adult	Female	Yes	Mixed tabby	Mixed	Mixed	No	1	1	NA	NA		USA	North America	2	30	Female	32	Non-binary	NA
Axel	Previous cat	12	Untrained	NA	I noticed it when we were engaging in play with cat toys	Toy mouse	NA	NA	NA	NA	NA	NA	NA	NA	NA	NA	Toys	Toy mouse	Object 1	6-10	Cat	Myself	10	Typical	10	1-10	This play behaviour took place while he was a young cat (approximately 1 year old).	6	0.5	Kitten	Male	Yes	Moggy	Mixed	Mixed	Yes	1	1	No	NA		Belgium	Europe	2	34	Female	30	Male	NA
Aziraphale	Current cat	17	Untrained	NA	I wouls throw his toys for him to run after and he would just start bringing them back to me for me to throw	Fish toy	Stuffed fake pineapple	Feathers	Worm-on-a-string	NA	NA	NA	NA	NA	NA	NA	Toys	Fish toy	Object 1	1-5	About equal	Cat	5	Typical	25	21-30	NA	12	1	Young adult	Male	Yes	NA	Unknown	Unknown	No	1	1	NA	NA		USA	North America	7	19	Female	37	Female	NA
Bagheera Ashton Baggins	Current cat	54	Untrained	NA	He’s obsessed with a catnip frog toy. I’d throw it for him to get him off my lap sometimes and he’d follow it like a freaking bullet and bring it back. Sometimes he’d jump back in my lap with it and other times he dropped it at my feet and meowed for attention.	Catnip frog toy	Straw	Crinkle ball	Sparkly tinsel ball	A FREAKING PLASTIC KNIFE	Tinfoil ball	NA	NA	NA	NA	NA	Toys	Catnip frog toy	Object 1	6-10	About equal	Myself	8	Less than typical	3	1-10	He will literally scramble over and knock over anything in his path when fetching.	8	0.67	Kitten	Male	Yes	Grey tabby	Unknown	Unknown	Yes	2	2	No	NA		USA	North America	4	29	Non-binary	35	Male	NA
Bailey	Previous cat	60	Trained	We would toss an object into the air and slowly make the length of the toss longer, commanding the cat to bring the toy back before we continue play.	NA	Favorite toy with bell	NA	NA	NA	NA	NA	NA	NA	NA	NA	NA	Toys	Favorite toy with bell	Object 1	1-5	Myself	Myself	1	Typical	8	1-10	NA	9	0.75	Kitten	Male	Yes	Domestic shorthair	Mixed	Mixed	No	1	1	NA	NA		USA	North America	3	12	Non-binary	35	Male	NA
Balin	Current cat	23	Untrained	NA	He returned his favorite toy mouse.	Toy mouse	NA	NA	NA	NA	NA	NA	NA	NA	NA	NA	Toys	Toy mouse	Object 1	6-10	Cat	Cat	6	Typical	25	21-30	He is only returning his favourite toy, nearly daily and in 2-4 sessions per day.	7	0.58	Kitten	Male	Yes	European Shorthair	Unknown	Unknown	Yes	3	3	No	NA		Germany	Europe	2	43	Male	40	Female	NA
Baloo	Current cat	24	Untrained	NA	Baloo would bring toys to us, drop them at our feet, and wait for us to throw them; he’d then chase it and bring it back.	Crinkly balls	Catnip sticks	Toy mice	NA	NA	NA	NA	NA	NA	NA	NA	Toys	Toy mice	Object 3	1-5	Cat	Cat	5	Typical	20	11-20	NA	6	0.5	Kitten	Male	Yes	Domestic short-haired	Mixed	Mixed	Yes	2	2	No	NA		USA	North America	2	43	Male	41	Male	NA
Bart	Current cat	95	Untrained	NA	I threw a mouse for him to chase and he immediately brought it back and dropped it at my feet	Fuzzy ball	Toy mouse	Knit toy	NA	NA	NA	NA	NA	NA	NA	NA	Toys	Toy mouse	Object 2	1-5	Cat	Cat	3	Typical	2	1-10	NA	12	1	Young adult	Male	Yes	Maine coon mix	Mixed	Mixed	Yes	2	2	No	NA		Canada	North America	1	NA	Female	NA	NA	NA
Batly	Previous cat	144	Untrained	NA	Batly was a rescue. Full grown when we got him. He liked to play with the round plastic rings from the tops of milk cartons. I kicked one out of the way once, and he chased it and brought it back. I threw it: he returned it. Afterwards, he would bring every ring he could find and put it by my feet when he wanted to play	plastic milk carton rings	toy mousies	NA	NA	NA	NA	NA	NA	NA	NA	NA	Toys	toy mousies	Object 2	16-20	About equal	Myself	20	Typical	8	1-10	Sometimes he would play "ring toss" with your toes and drop a plastic ring over your big toe if he wanted you to throw it.	24	2	Young adult	Male	Yes	American Shorthair	Mixed	Mixed	Yes	2	2	No	NA		USA	North America	2	24	Female	24	Male	NA
Bean	Current cat	3	Untrained	NA	I would toss one of his toys across the room while I was working to distract him and he would bring it back to my work chair and meow until I did it again	Plastic spring toy	NA	NA	NA	NA	NA	NA	NA	NA	NA	NA	Toys	Plastic spring toy	Object 1	6-10	Myself	Cat	9	Typical	4	1-10	NA	5	0.42	Kitten	Male	Yes	Domestic Shorthair	Mixed	Mixed	Yes	1	1	No	NA		USA	North America	2	22	Female	23	Male	NA
Bean	Current cat	8	Untrained	NA	Bean is 11 months and we adopted her when she was 3 months. I bought several different kinds of toys including crinkle balls. She started carrying them in her mouth so we tossed one and she ran after it. She meows until we play fetch with her and has ever since.	Mylar ball	Orange caterpillar toy	NA	NA	NA	NA	NA	NA	NA	NA	NA	Toys	Orange caterpillar toy	Object 2	1-5	Cat	Cat	5	Typical	60	51-60	Bean will sometimes carry the toy in her mouth, drop it in front of me, and we’ll play fetch. Sometimes she meows until someone throws her down to our finished basement so she runs up and down the stairs. She wants to play fetch 2-3 times a day.	3	0.25	Kitten	Female	Yes	Domestic Shorthair	Mixed	Mixed	Yes	4	4	No	NA		USA	North America	4	32	Female	50	Male	NA
Bean	Previous cat	19	Untrained	NA	As a kitten he was confined to a smaller room to get used to the household and he loved to play with toys (chasing them around). One day he brought me a toy to play with him and I threw it so he could chase it. He then started to bring me toys to throw any time he wanted to play.	Cat toy with bell	Small stuffed animals	Hairties	Bunched up pieces of paper	NA	NA	NA	NA	NA	NA	NA	Toys	Small stuffed animals	Object 2	6-10	About equal	Cat	6	Typical	15	11-20	Even as a tiny kitten fetching toys that were about the same size as him, he understood that he had to bring the toy close enough to me for me to be able to grab it.	3	0.25	Kitten	Male	Yes	European shorthair/Bengal mix	Mixed	Mixed	Yes	1	1	Yes	1		Netherlands	Europe	2	23	Female	23	Female	NA
Beanie	Current cat	6	Untrained	NA	She would bring me a toy just to play with it next to me, then I picked it up and started throwing them. Now she brings me toys when she wants to play fetch.	Toy mouse	Toy mouse 2	Toy mouse 3	Lil ball	Toy mouse 4	NA	NA	NA	NA	NA	NA	Toys	Toy mouse 4	Object 5	11-15	Cat	Cat	15	Typical	10	1-10	It's so cute and I love it	6	0.5	Kitten	Female	No	Tabby	Unknown	Unknown	Yes	2	2	No	NA		USA	North America	2	28	Non-binary	29	Male	NA
Beans	Current cat	18	Untrained	NA	Began by tossing a toy mouse for her to “hunt”, we would pick it up ourselves and go back to our seat, then toss again. After roughly a month of doing the fetching ourselves, she started bringing it back after we threw it. She now knows to initiate the game and will find her toy in the house and bring it to us.	Stuffed mice toy with beans inside	Hair ties	Small foam balls	Nerf darts	NA	NA	NA	NA	NA	NA	NA	Toys	Stuffed mice toy with beans inside	Object 1	6-10	About equal	Cat	6	Typical	15	11-20	She loves to play fetch, will even play fetch when we have guests over. She plays very hard and will slide and flip around and attack the toy a bit before returning it. When she is done she always lays down on top of it to end the game	6	0.5	Kitten	Female	Yes	NA tortoiseshell	Unknown	Unknown	Yes	10	7+	No	NA		USA	North America	2	22	Female	25	Male	NA
Beatrice	Current cat	27	Untrained	NA	When she was a kitten she was playing with these cheap fuzzy balls with tinsel. She brought one up to the couch and dropped it so I threw it and she ran to get it and brought it back.	Fuzzy ball cat toy	Stuffed fish with tassels	NA	NA	NA	NA	NA	NA	NA	NA	NA	Toys	Fuzzy ball cat toy	Object 1	1-5	Cat	Cat	1	Typical	1	1-10	Playing fetch is definitely on her terms and when she is in the mood. Its not something she does alot, so its weird whenever she decides thats how she wants to play.	4	0.33	Kitten	Female	Yes	NA	Unknown	Unknown	No	1	1	NA	NA		USA	North America	2	33	Female	38	Male	NA
Beau	Current cat	12	Untrained	NA	He enjoys chasing his spring toy down the hallways, so I throw it for him. Usually I walk to where I’ve thrown it to pick it up. When I’m sitting on the couch or in a chair, he drops it by my feet usually within arms reach. I throw it, he chases, and if he still wants to play he brings it back. He does this until he’s tired of playing. The plastic spring is his consistent most favorite toy	Plastic spring toy	NA	NA	NA	NA	NA	NA	NA	NA	NA	NA	Toys	Plastic spring toy	Object 1	6-10	Cat	Cat	6	Typical	15	11-20	NA	8	0.67	Kitten	Male	Yes	DSH	Mixed	Mixed	Yes	3	3	No	NA		USA	North America	4	24	Female	27	Female	NA
Bela	Previous cat	48	Untrained	NA	Threw toys for her to chase/hunt. She often brought them back to be thrown again.	Jingle balls	Toy mouse	Small stuffed animals	NA	NA	NA	NA	NA	NA	NA	NA	Toys	Toy mouse	Object 2	6-10	Cat	Myself	6	Typical	12	11-20	She would often drop what she wanted you to throw on your lap or near your feet.	6	0.5	Kitten	Female	Yes	Tortoiseshell	Unknown	Unknown	No	1	1	NA	NA	Yes	Canada	North America	2	28	Male	26	Non-binary	Yes
Bella	Current cat	5	Untrained	NA	I threw a toy spring and she brought it back to me and dropped it	Plastic toy spring	NA	NA	NA	NA	NA	NA	NA	NA	NA	NA	Toys	Plastic toy spring	Object 1	1-5	Myself	Cat	5	Typical	4	1-10	Bella will bring the spring back to me until she's done playing with me, at which point she usually just keeps playing with the spring rather than bringing it back to me	9	0.75	Kitten	Female	Yes	Domestic shorthair	Mixed	Mixed	Yes	2	2	No	NA		USA	North America	1	31	Female	NA	NA	NA
Bella	Current cat	12	Trained	Bella enjoyed chasing a toy mouse when I threw it. I praised her progressively as she carried it around, wandered closer to me with it, then eventually brought it back to me for another throw.	NA	toy mouse	NA	NA	NA	NA	NA	NA	NA	NA	NA	NA	Toys	toy mouse	Object 1	6-10	Myself	Cat	8	More than typical	15	11-20	NA	72	6	Young adult	Female	Yes	Savannah	Savannah	Purebred	Yes	2	2	No	NA		USA	North America	2	51	Male	52	Female	NA
Belle	Current cat	108	Untrained	NA	She was an RSPCA cat and in the first ten days we had her, she was hard work compared to any other cat we'd had. We were debating about whether to take her back after a hard night with no sleep and she walked over with a toy elephant in her mouth - and dropped it at my feet. Needless to say she stayed with us!	toy elephant	toy owl	balls	pens	NA	NA	NA	NA	NA	NA	NA	Toys	toy owl	Object 2	1-5	Myself	Cat	5	Less than typical	3	1-10	Belle is a Nebelung and we did wonder if she was more likely to do this because she's a pedigree?	24	2	Young adult	Female	Yes	Nebelung	Nebelung	Purebred	Yes	2	2	No	NA		UK	Europe	2	49	Female	51	Male	NA
Belyn	Current cat	128	Untrained	NA	I tossed a toy for him to chase and he brought it back to me like a dog would. He was a yearling when this started.	Plastic Milk Bottle tops	Small of cat toys	Crinkle ball cat toy	NA	NA	NA	NA	NA	NA	NA	NA	Toys	Small of cat toys	Object 2	6-10	Myself	Cat	6	Typical	10	1-10	He is a Norwegian Forest Cat. He prefers small soft toys. He will bring me the feather wand toy when he wants to play. He will also bring me the laser pointer.	12	1	Young adult	Male	Yes	Norwegians Forest Cat	Norwegian Forest Cat	Purebred	Yes	2	2	No	NA		USA	North America	3	56	Male	45	Female	NA
Benedict	Current cat	24	Untrained	NA	Benedict would return a toy that I threw to him in most cases. This is a behavior he did for a few years and then stopped.	Stuffed mouse	Balls	NA	NA	NA	NA	NA	NA	NA	NA	NA	Toys	Stuffed mouse	Object 1	1-5	Cat	Myself	3	Typical	2	1-10	Benedict showed this behavior when he was younger but stopped. While he and Callista, who also fetches, currently cohabitate, he was no longer showing this behavior by the time I acquired her, so she never witnessed it.	30	2.5	Young adult	Male	Yes	DSH	Mixed	Mixed	Yes	2	2	No	NA	Yes	USA	North America	1	42	Female	NA	NA	NA
Beowulf	Previous cat	72	Untrained	NA	tossed toy and he brought it back	small toys	NA	NA	NA	NA	NA	NA	NA	NA	NA	NA	Toys	small toys	Object 1	1-5	Cat	Cat	5	Typical	4	1-10	NA	18	1.5	Young adult	Male	Yes	domestic shorthair	Mixed	Mixed	Yes	2	2	No	NA		USA	North America	2	45	Female	47	Male	NA
Bilbo	Previous cat	11	Untrained	NA	Throwing a small mouse for him, he retrieved it. Then it was thrown again.	Tiny mouse cat toy	NA	NA	NA	NA	NA	NA	NA	NA	NA	NA	Toys	Tiny mouse cat toy	Object 1	6-10	Myself	Cat	8	Typical	8	1-10	Very long time ago so my memory is hazy.	3	0.25	Kitten	Male	Yes	Siamese	Siamese	Purebred	Yes	2	2	Yes	1		UK	Europe	2	22	Female	22	Male	NA
Blaze	Current cat	84	Untrained	NA	We got small plastic spiral cat toys, and he enjoyed swatting them down as we threw them. he'd just bring them back unprompted, no training (other than the positive reinforcement of throwing it again) required.	plastic spiral toys	milk cap rings	NA	NA	NA	NA	NA	NA	NA	NA	NA	Toys	plastic spiral toys	Object 1	0	Cat	Cat	0	Typical	3	1-10	As he has gotten older and a bit less.. .spry... he's ceased the fetching behavior, almost entirely, but if _I_ fetch the toy (sigh), he'll swat it again and then stare expectantly till I do it again :) (I am utterly trained.) These days he requests a toss & swat session by popping into my office and yelling at me.	24	2	Young adult	Male	Yes	domestic shorthair	Mixed	Mixed	Yes	2	2	No	NA		USA	North America	2	38	Female	39	Male	NA
Blinkin	Current cat	36	Untrained	NA	He has a favorite type of mouse toy that he will hide and if you find it and throw it he’ll fetch it and bring it back to you. He has done it with multiples of this specific toy, but nothing else.	Mouse toy with rattle	NA	NA	NA	NA	NA	NA	NA	NA	NA	NA	Toys	Mouse toy with rattle	Object 1	1-5	Myself	About equal	5	Typical	2	1-10	NA	18	1.5	Young adult	Male	Yes	Siamese mix	Mixed	Mixed	Yes	10	7+	No	NA		USA	North America	3	51	Female	28	Female	NA
Blueberry	Current cat	6	Untrained	NA	we threw a toy for him to chase, and he brought it back, carrying it in his mouth! since then it has been a favorite game for us.	stuffed avocado	stuffed sardine	plastic springs	NA	NA	NA	NA	NA	NA	NA	NA	Toys	stuffed avocado	Object 1	6-10	About equal	About equal	10	Typical	30	21-30	we play fetch every day!	18	1.5	Young adult	Male	Yes	domestic shorthair	Mixed	Mixed	No	1	1	NA	NA		USA	North America	3	33	Female	36	Male	NA
Bob tail	Previous cat	84	Untrained	NA	He brought me a live mouse	Mice	Rats	Snakes	NA	NA	NA	NA	NA	NA	NA	NA	Toys	Mice	Object 1	1-5	Cat	Cat	1	Typical	4	1-10	NA	24	2	Young adult	Male	Yes	Dsh	Mixed	Mixed	Yes	2	2	No	NA	No	USA	North America	3	10	Male	47	Female	Yes
Boo	Current cat	18	Untrained	NA	She would just play with an object, and one day she just picked it up and brought it to me and I threw it and she brought it back.	Small toy mice	Bag ties	Milk carton tabs	Bottlecaps	NA	NA	NA	NA	NA	NA	NA	Toys	Small toy mice	Object 1	6-10	Cat	Cat	10	Typical	10	1-10	NA	5	0.42	Kitten	Female	Yes	Domestic shorthair	Mixed	Mixed	No	1	1	NA	NA		USA	North America	3	31	Female	9	Female	NA
Boo	Current cat	192	Untrained	NA	We would throw a cat toy and she would bring it back. Now she likes to steal cuddly toys of my children’s bed and bring them to us or hoard them under the bed	Cuddly toys	Cat toys	NA	NA	NA	NA	NA	NA	NA	NA	NA	Toys	Cuddly toys	Object 1	1-5	Cat	Cat	2	Typical	2	1-10	NA	4	0.33	Kitten	Female	Yes	Butmese	Burmese	Purebred	Yes	2	2	No	NA		UK	Europe	4	40	Female	43	Male	NA
Book	Previous cat	132	Untrained	NA	When we tossed a ball to get his attention, he brought it back. And we tossed it again, and this he trained us.	Small cat balls	NA	NA	NA	NA	NA	NA	NA	NA	NA	NA	Toys	Small cat balls	Object 1	6-10	About equal	Myself	10	Typical	8	1-10	He loved to play leaping games with balls as well	12	1	Young adult	Male	Yes	domestic shorthair	Mixed	Mixed	Yes	2	2	No	NA		USA	North America	2	27	Female	28	Male	NA
Bootles	Current cat	30	Untrained	NA	He chased a toy mouse down the stairs, then brought back down to me when I tossed it back up the stairs for him to chase.	Toy mice	Paper balls	Soft cat toys	NA	NA	NA	NA	NA	NA	NA	NA	Toys	Toy mice	Object 1	6-10	Cat	Myself	7	Typical	5	1-10	He has attempted to do the same with live mice, but we would not let him inside with said mouse, nor would we throw it for him.	30	2.5	Young adult	Male	Yes	Black?	Unknown	Unknown	Yes	3	3	No	NA		USA	North America	3	37	Male	34	Female	NA
Bramble	Current cat	12	Untrained	NA	We noticed he would bring us his favorite little rattle bird, and in an effort to tease him, we took it from his mouth and threw it. Then he bought it back!	Little rattle bird toys	NA	NA	NA	NA	NA	NA	NA	NA	NA	NA	Toys	Little rattle bird toys	Object 1	1-5	Cat	Cat	5	Typical	8	1-10	NA	12	1	Young adult	Male	Yes	Shorthair	Mixed	Mixed	Yes	2	2	No	NA		USA	North America	2	38	Non-binary	34	Male	NA
Brinhild	Previous cat	1	Untrained	NA	Would bring the toy and put it next to me	Spring toy	NA	NA	NA	NA	NA	NA	NA	NA	NA	NA	Toys	Spring toy	Object 1	26-30	Cat	Cat	30	Typical	30	21-30	Would never really get tired, just distracted	24	2	Young adult	Female	Yes	Siberian	Siberian	Purebred	Yes	6	6	Yes	2	NA	Mexico	North America	2	32	Female	34	Male	Yes
Buddy	Previous cat	42	Untrained	NA	It was a long time ago, but I'm pretty sure he brought me his toy mouse and sat and waited until I threw it. Years later, he did the same with the rubber band.	Toy mouse	Small balls	Rubber bands	NA	NA	NA	NA	NA	NA	NA	NA	Toys	Toy mouse	Object 1	6-10	About equal	Myself	10	Typical	2	1-10	Buddy went through spurts with it where he wouldn't fetch for years, and then would suddenly pick it back up again.	6	0.5	Kitten	Male	Yes	Maine coon	Maine Coon	Purebred	Yes	2	2	No	NA		USA	North America	2	18	Female	19	Male	NA
Butternut Squash	Current cat	18	Untrained	NA	He brought me a toy mouse one day as I was lying on the couch during quarantine. He’d done this before, but then he just sat there and stared at me, looked down at the mouse, looked at me. So I picked it up and threw it and he chased it. Then he brought it back without me asking him to.	Toy mouse filled with catnip	Crinkle ball	NA	NA	NA	NA	NA	NA	NA	NA	NA	Toys	Toy mouse filled with catnip	Object 1	1-5	Cat	Myself	2	Less than typical	1	1-10	Sometimes the fetching sessions are cut short because he doesn’t bring it close enough for me to reach it and I don’t want to get up or I throw it and he loses track of it because I threw it in a bad spot.	36	3	Young adult	Male	Yes	Flame point Siamese mix	Mixed	Mixed	Yes	3	3	No	NA		USA	North America	2	28	Non-binary	27	Female	NA
Bynx	Current cat	96	Untrained	NA	He'd bring his toy back to us after we threw it. It started with a motorized mouse (now long since lost) and continued with a series of "rattle" mice	"Rattle" mouse	Motorized mouse	NA	NA	NA	NA	NA	NA	NA	NA	NA	Toys	"Rattle" mouse	Object 1	1-5	About equal	About equal	4	Typical	25	21-30	We often throw the mouse down the stairs. He usually only brings the mouse to where we can see him (if we ignore him, he brings it closer; if we look at him, he often drops it right where he is). If we throw the mouse in the same floor, he usually doesn't fetch it (this may have to do with sightlines). He sometimes plays with the mouse, batting it around, before fetching. When he fetches the mous…	36	3	Young adult	Male	Yes	Black	Unknown	Unknown	Yes	2	2	No	NA		USA	North America	2	42	Male	44	Non-binary	NA
Cacau	Current cat	5	Untrained	NA	She would bring me toys and, like with other cats I had before, I would throw them(the other cats like chasing the toy, but will not bring it back). She started bringing me toys I would throw, and demand I do it again. She eventually started bringing me toys if she wanted to play fetch.	Toy mouse(makes noise when shaken)	Piece of rope string	Toy pompom	Toy mouse(makes no noise)	Feather toy	NA	NA	NA	NA	NA	NA	Toys	Toy mouse(makes noise when shaken)	Object 1	6-10	Cat	About equal	6	Typical	10	1-10	She will sometimes bring me toys and drop them on my pillow at night, when I'm trying to sleep and she wants to play. After a few rounds, of playing fetch, she will usually settle down	5	0.42	Kitten	Female	Yes	Oriental Short Hair	Oriental	Purebred	Yes	10	7+	No	NA		Brazil	South America	4	22	Female	20	Male	NA
Calixo "Callie"	Previous cat	60	Untrained	NA	When we threw certain toys for her, she would run, grab them, bring them back to us and drop them at our feet. I can't remember the first instance.	Toy fish	Toy mice	Certain toy balls	NA	NA	NA	NA	NA	NA	NA	NA	Toys	Toy fish	Object 1	1-5	About equal	Cat	3	Typical	5	1-10	Her absolute favourite toy was her fish. You could ask her where her fish was and she'd bring it to you and would almost always play fetch with it if you were willing.	12	1	Young adult	Female	Yes	Siamese mix	Mixed	Mixed	Yes	2	2	No	NA		Canada	North America	4	10	Female	6	Female	NA
Cannoli	Current cat	6	Untrained	NA	He seems to like to chase his toys. I tossed one after he plunked it in my lap, he retrieved it, kicked it with his back feet and returned it to me to toss it back.	Toy mouse	Small stuffed toys	Catnip ball	His baby bell collar	Anything I toss now	NA	NA	NA	NA	NA	NA	Toys	Toy mouse	Object 1	1-5	About equal	Cat	5	Less than typical	30	21-30	He is only 6 months old at this point. He loves to jump high so he prefers a vertical toss in the air so he can catch it with his front paws. He is amazing!	2	0.17	Kitten	Male	Yes	American Shorthair	Mixed	Mixed	No	1	1	NA	NA	Yes	USA	North America	3	60	Female	67	Male	Yes
Caroline	Current cat	60	Untrained	NA	After Tanq started to play fetch, Caroline caught on and wanted to play, too.	"basketball" toy	fuzzy mice	NA	NA	NA	NA	NA	NA	NA	NA	NA	Toys	"basketball" toy	Object 1	1-5	Cat	Myself	5	Typical	5	1-10	Caroline does the same thing Tanq used to--chase after the toy, bat it around, bring it back and drop it at my feet, meow/look expectant until I throw it again; then the cycle repeats.	84	7	Mature adult	Female	Yes	domestic long hair; black fur	Mixed	Mixed	Yes	3	3	Yes	1	Yes	USA	North America	1	46	Female	NA	NA	NA
Casper	Previous cat	24	Untrained	NA	Playing and I throw a toy and he took it back.	Catnip toy	NA	NA	NA	NA	NA	NA	NA	NA	NA	NA	Toys	Catnip toy	Object 1	1-5	Myself	Cat	2	Typical	1	1-10	NA	120	10	Senior	Male	Yes	NA	Unknown	Unknown	Yes	5	5	No	NA		UK	Europe	4	11	Female	19	Female	NA
Charlie	Previous cat	0	Untrained	NA	I fostered him and he would bring his mouse and drop it at my feet then back off so one day I threw it and that was it, he would play for hours	Toy mouse	Fur mouse	NA	NA	NA	NA	NA	NA	NA	NA	NA	Toys	Fur mouse	Object 2	16-20	Cat	Myself	20	Typical	30	21-30	This was his favourite game, he would bring me his mouse every day and wait for me to throw it	12	1	Young adult	Male	Yes	NA	Unknown	Unknown	No	1	1	NA	NA		UK	Europe	1	49	Female	NA	NA	NA
Cheezels	Current cat	24	Untrained	NA	We threw a toy one day and then he chased it, brought it back then dropped it in front of us and waited.	Fluffy ball	Wiggly thing on a stick	NA	NA	NA	NA	NA	NA	NA	NA	NA	Toys	Wiggly thing on a stick	Object 2	6-10	About equal	About equal	8	More than typical	20	11-20	NA	2	0.17	Kitten	Male	Yes	NA	Unknown	Unknown	Yes	2	2	No	NA		Malaysia	Asia	2	38	Male	39	Female	NA
Chester	Current cat	6	Untrained	NA	He would return anything thrown: cat toys, balled up paper, kids’ toys, etc.	Favorite furry toy	Or anything thrown	NA	NA	NA	NA	NA	NA	NA	NA	NA	Toys	Favorite furry toy	Object 1	6-10	About equal	About equal	6	Typical	21	21-30	He plays fetch with his favorite toy when I initiate. Also brings his favorite toy to bed most nights, expecting me to throw. I throw approx a half dozen times, then tell him it’s time to stop and go to bed, which he sometimes does.	6	0.5	Kitten	Male	Yes	Domestic shorthair	Mixed	Mixed	Yes	2	2	No	NA	Yes	USA	North America	3	44	Female	16	Male	Yes
Chica	Current cat	96	Trained	Chica initially would chase toys when we threw them for her but would not bring them back, leading to a lot of walking for the human involved. I began standing at the bottom of the stairs and throwing her toys up because at least half the time they would roll back down where I could reach them again. Eventually she made the connection that "bring toy back = Mummy will throw toy again"	NA	Fabric ball toys	Fabric mouse toys	NA	NA	NA	NA	NA	NA	NA	NA	NA	Toys	Fabric ball toys	Object 1	1-5	Cat	Cat	2	Less than typical	10	1-10	When Chica was a younger cat she would play fetch for much longer. She also much preferred my former partner's throwing arm and would often demand he play fetch with her for 30 minutes or more at a stretch. She is now 9 years old and doesn't want to run quite as long anymore (and only has Mummy who is not as good at throwing the ball). But she will still regularly bring me her toys to be thrown a…	6	0.5	Kitten	Female	Yes	NA	Unknown	Unknown	No	1	1	NA	NA		Canada	North America	1	38	Female	NA	NA	NA
Claude	Current cat	126	Untrained	NA	He's fetched since kittenhood.	Toy mice	NA	NA	NA	NA	NA	NA	NA	NA	NA	NA	Toys	Toy mice	Object 1	1-5	Myself	About equal	3	Typical	2	1-10	Claude played fetch much more as a kitten.	4	0.33	Kitten	Male	Yes	Snow Bengal	Bengal	Purebred	Yes	2	2	Yes	1	NA	UK	Europe	1	36	Female	NA	NA	NA
Clem	Current cat	54	Untrained	NA	My partner was playing with the cat when she was a few months old. He threw the toy for her and she bought it back, we carried on throwing it, for her to carry on bringing it back. This continued on and off every month for the last 4 and a half hours	Different toys	NA	NA	NA	NA	NA	NA	NA	NA	NA	NA	Toys	Different toys	Object 1	6-10	Myself	Myself	7	Less than typical	2	1-10	Clem seems to love this game and will make happy purrs when running with the toy	5	0.42	Kitten	Female	Yes	Domestic shorthaired	Mixed	Mixed	No	1	1	NA	NA		UK	Europe	2	31	Female	33	Male	NA
Cleo	Current cat	24	Untrained	NA	When she was about a month old she got some of her first toys and she would pick it up and bring them over to me. I would throw them and she would chase after them and repeat the whole process. Now she does it all the time and loves to play fetch. She just turned 2 years old.	Mini bunny toy	Mini mouse toys (3x)	Hair ties	Large rat toy	Small ball toy	Long, feathered wand toy	Long string toy	Medium mouse toy	NA	NA	NA	Toys	Mini bunny toy	Object 1	6-10	About equal	About equal	8	Typical	80	71-80	She likes to play fetch everyday and most of the time, do it multiple times a day.	1	0.08	Kitten	Female	Yes	Domestic Shorthair- Grey Tabby	Mixed	Mixed	No	1	1	NA	NA		USA	North America	6	21	Female	19	Female	NA
Coconut	Current cat	4	Untrained	NA	Flicked a ball for Coconut to chase and he brought it back.	Toy ball	Toy mouse	Foil pompom	Small cuddly cat	NA	NA	NA	NA	NA	NA	NA	Toys	Toy mouse	Object 2	11-15	Myself	About equal	15	Typical	30	21-30	NA	4	0.33	Kitten	Male	Yes	Snow bengal	Bengal	Purebred	Yes	3	3	Yes	2		UK	Europe	1	36	Female	NA	NA	NA
Cooper	Previous cat	48	Untrained	NA	Trying to distract him from stealing the olives of the pizza I was eating (yes, honestly), I shook his toy mouse and threw it for him. He brought it back and sat waiting for me to throw it again.	toy mouse	NA	NA	NA	NA	NA	NA	NA	NA	NA	NA	Toys	toy mouse	Object 1	6-10	About equal	Cat	6	Typical	10	1-10	Cooper was a rescue cat; a mature seal point siamese who had cat flu and was therefore kept indoors, so this was how he got exercise. If his toy mouse was thrown into bookshelves or on top of other items of furniture, he would happily climb them to retrieve it, to a height of three meters.	60	5	Young adult	Male	Yes	Seal point Siamese	Siamese	Purebred	No	1	1	NA	NA	Yes	UK	Europe	2	30	Male	21	Female	NA
Copurrnicus	Current cat	33	Untrained	NA	We'd throw toys for him, and he'd bring them back	Pet Fit For Life wand feather attachment, (not attached to wand)	NA	NA	NA	NA	NA	NA	NA	NA	NA	NA	Toys	Pet Fit For Life wand feather attachment, (not attached to wand)	Object 1	1-5	Cat	Cat	3	Typical	15	11-20	Not only does Copurrnicus fetch, he frequently brings us the feathered toys to start a fetch session, and he gets cross if we don't engage in playing fetch. He indicates his desire for fetch by repeatedly picking up the toy and dropping it so that it makes a noise on our wooden floors. He particularly likes to play fetch whilst we're sitting at the dining table trying to eat, or if we're in the o…	4	0.33	Kitten	Male	Yes	NA	Unknown	Unknown	Yes	2	2	Yes	1	Yes	UK/USA	Multiple Countries	2	50	Female	49	Male	NA
Coriander	Current cat	16	Untrained	NA	She started bringing mouse toys to me	Rabbit fur mice	Squirrel stuffed toy	Small snow leopard finger puppet	Sparkly puffs	NA	NA	NA	NA	NA	NA	NA	Toys	Rabbit fur mice	Object 1	1-5	Cat	Cat	4	Typical	1	1-10	She fetched much more when we first got her (when she was a kitten) but still does occasionally.	4	0.33	Kitten	Female	Yes	DSH	Mixed	Mixed	Yes	3	3	Yes	2		USA	North America	2	50	Female	48	Male	NA
Cous-cous	Current cat	60	Untrained	NA	He had a favorite toy that came with him from his foster parents (Lil' pink thing - like one of those mouse toys that's just an oval with a string tail). We would throw it for him to play with, and he'd just bring it back. This is not a current behavior, at least not much these days. He's 13. He did it more ages 6mos-5	Little pink mouse toy	small pink rubber ball	other mouse toy	shoe string	NA	NA	NA	NA	NA	NA	NA	Toys	other mouse toy	Object 3	1-5	Myself	Cat	2	Typical	1	1-10	He would fetch the object for more times (5-6 times during a session) and more frequently (several times/week) when he was younger.	6	0.5	Kitten	Male	Yes	na	Unknown	Unknown	Yes	2	2	No	NA		USA	North America	2	52	Female	52	Male	NA
Crayola	Current cat	55	Untrained	NA	It started with her bringing toys to play with in general and then she started to bring them back if I threw them. It was extremely apparent when she would even chase and bring back the toys that are sticks with string and a toy at the end.	Toy on stick and string	Little toy mouse with catnip	Balled up receipts	NA	NA	NA	NA	NA	NA	NA	NA	Toys	Toy on stick and string	Object 1	11-15	Cat	Myself	15	Typical	20	11-20	She loves to play fetch and loves to initiate by bringing the toy and meowing until I start playing with her. She likes for me to play with the toy a little (such as moving it so she can chase it sort of) and then throw it so she runs after it and will then bring it back to start over. She will also play fetch with my friends and will happily do it for almost an hour straight.	12	1	Young adult	Female	Yes	Shorthair domestic	Mixed	Mixed	Yes	1	1	Yes	1	Yes	USA	North America	1	27	Non-binary	NA	NA	NA
Daisy	Current cat	6	Untrained	NA	One particular toy she woukd always bring to me and leave on the couch. I didn't want it up there so I threw it to get rid of it. She brings it right back and sits it in my hand every time.	Stuffed pizza toy	NA	NA	NA	NA	NA	NA	NA	NA	NA	NA	Toys	Stuffed pizza toy	Object 1	31+	Cat	Myself	50	Typical	30	21-30	We play fetch everyday.	4	0.33	Kitten	Female	Yes	Calico	Unknown	Unknown	No	1	1	NA	NA		USA	North America	6	46	Male	43	Female	NA
Daisy	Current cat	13	Untrained	NA	She showed an interest in hair ties. Whenever I would shoot one for her, she'd run after it and drop it near us. This behavior then continued until it was many different types of toys that she enjoyed playing with. I adopted her as a kitten and this behavior started super early on.	Hair ties	Springy toy	Fishing pole toys	Small fuzzy ball toys	Plastic bottle caps	Feather stick toys	NA	NA	NA	NA	NA	Toys	Springy toy	Object 2	6-10	About equal	About equal	7	Typical	25	21-30	She loves bringing me toys. It's super comical too when it's bigger or more awkward toys like the long feather sticks or the fishing pole toys. Her favorite has gotta be the springy toy (little plastic spring) or the hair ties. She loves to chase after them and is really good about dropping it in my lap or nearby. I didn't teach her this intentionally. She just showed an interest in this style of…	6	0.5	Kitten	Female	Yes	Siamese tabby mix	Mixed	Mixed	Yes	2	2	No	NA		USA	North America	2	31	Female	39	Male	NA
Daisy	Previous cat	48	Untrained	NA	Threw one of her toys off the couch and she brought it back. I hadn't meant to play with her.	Fake mouse	Small stuffed toy "sharky"	Small stuffed toy raccoon	Small stuffed toy toucan	NA	NA	NA	NA	NA	NA	NA	Toys	Fake mouse	Object 1	1-5	Cat	Cat	3	Typical	2	1-10	NA	60	5	Young adult	Female	Yes	Tabby	Unknown	Unknown	No	1	1	NA	NA		Canada	North America	4	55	Female	60	Male	NA
Darwin	Current cat	54	Untrained	NA	Before, he would sometimes take toys and drop them in his food bowl. At some point we saw him do this and then removed and threw the toy from the bowl, to which he chased after it and placed it back in the bowl. He won't always fetch, but when he does it usually starts with him taking a toy to the food bowl.	Pipecleaner	Small toy mouse	NA	NA	NA	NA	NA	NA	NA	NA	NA	Toys	Small toy mouse	Object 2	1-5	Cat	Cat	2	Typical	1	1-10	He never seems overly committed to fetching, and will easily give up or end the session if it gets repetitive or tiring.	122	10.17	Senior	Male	Yes	American shorthair	Mixed	Mixed	Yes	2	2	No	NA		Canada	North America	4	21	Male	23	Male	NA
Dave	Current cat	36	Untrained	NA	When he first came to live with me, I got him a toy mouse. I threw it, expecting him to bat it around. Instead, he chased it, picked it up, and brought it back to me	One kind of toy mouse	Another kind of toy mouse	NA	NA	NA	NA	NA	NA	NA	NA	NA	Toys	One kind of toy mouse	Object 1	1-5	Myself	Cat	4	Typical	1	1-10	He seems most interested when he has to go up or down stairs to fetch, or if I throw it into the bathtub and he has to jump in and out of there to get it.	128	10.67	Senior	Female	Yes	Short hair black and white	Mixed	Mixed	Yes	2	2	No	NA		USA	North America	1	46	Female	NA	NA	NA
Dax	Current cat	12	Untrained	NA	I tossed a new toy out for Dax to play with and he ran to get it and brought it back to my feet. His sister, Kira, already played fetch with me before so I figured Dax learned this from her.	"Mint stick" chew toy	"Pretzel" chew toy	NA	NA	NA	NA	NA	NA	NA	NA	NA	Toys	"Pretzel" chew toy	Object 2	11-15	Myself	Myself	12	Less than typical	8	1-10	Dax drops the toy right at my feet when he brings it back, and then he rubs himself all over my legs waiting for me to throw it again for him. He does not try to play tug-o-war with me like his sister Kira does.	12	1	Young adult	Male	Yes	Devon Rex	Devon Rex	Purebred	Yes	2	2	Yes	1	Yes	Canada	North America	2	39	Male	25	Female	NA
Des	Current cat	18	Untrained	NA	He dropped a toy off at my foot one day while working from home. I tossed it across the room; he took off after it, played around and then brought it back.	Neon green mouse	twist tie	the plastic ring from the top of a milk container	A long multicolored piece of string with a catnip mouse tied to the end	NA	NA	NA	NA	NA	NA	NA	Toys	Neon green mouse	Object 1	6-10	Cat	Cat	6	Typical	3	1-10	He almost always scampers and plays with the toy while fetching it.	36	3	Young adult	Male	Yes	NA	Unknown	Unknown	No	1	1	NA	NA	Yes	USA	North America	1	41	Female	NA	NA	NA
Desdemona	Current cat	4	Untrained	NA	I threw a mouse toy for her and she brought it back and dropped it in my lap. Repeated when I threw it again	Mouse toy	Hair tie	Crumpled paper	NA	NA	NA	NA	NA	NA	NA	NA	Toys	Mouse toy	Object 1	1-5	Cat	About equal	4	Typical	3	1-10	NA	5	0.42	Kitten	Female	Yes	Bombay	Bombay	Purebred	Yes	2	2	No	NA		USA	North America	1	29	Female	NA	NA	NA
Dexter	Previous cat	30	Untrained	NA	He would bring his favorite toy to our feet and cry and cry so we would throw it to get him to leave the room to shut up and he would keep bringing it back and crying until we threw it again. That's when we realized he taught him self to play fetch.	A small beanie baby ladybug (favorite)	clothes pens	ink pens	random objects I've forgotten	NA	NA	NA	NA	NA	NA	NA	Toys	A small beanie baby ladybug (favorite)	Object 1	6-10	Cat	About equal	10	Typical	25	21-30	na	5	0.42	Kitten	Male	Yes	na	Unknown	Unknown	Yes	2	2	No	NA		USA	North America	2	41	Female	47	Male	NA
Dilly	Current cat	32	Untrained	NA	we play with her using a ball toy that has a rattle inside - since she was a very small kitten she’s chased after the specific type and colour of ball and brought it back to us. This is usually only in a specific place in our house	Pink and blue ball with rattle inside. Used to have feathers but she pulls them off on purpose	NA	NA	NA	NA	NA	NA	NA	NA	NA	NA	Toys	Pink and blue ball with rattle inside. Used to have feathers but she pulls them off on purpose	Object 1	6-10	Cat	Cat	7	Typical	20	11-20	Dilly is a very energetic cat with a high metabolism. She brings us the ball first thing in the morning and drops it on the floor next to our bed and meows until we play with her. She prefers it when my boyfriend plays with her and she also rubs up against the ball to get acquainted with it before we start playing She has lots of these balls but only fetches the pink and blue one specifically. It…	5	0.42	Kitten	Female	Yes	Black and White Domestic Short Hair	Mixed	Mixed	Yes	2	2	No	NA		UK	Europe	2	27	Female	30	Male	NA
Dizzy	Previous cat	102	Untrained	NA	Dizzy would bring a toy (a mouse, a bundle of feathers, etc.) to me, drop it at my feet, and then attack the toy -- and my ankles. Not being terribly fond of having my ankles bitten ferociously, I would toss the toy a few feet away and encourage Dizzy to play attack it somewhere else. She'd chase it and almost inevitably bring it back, attack again, and so on. Eventually I realized she was chirpi…	Toy mouse	Feather toy	NA	NA	NA	NA	NA	NA	NA	NA	NA	Toys	Toy mouse	Object 1	6-10	Cat	About equal	6	Less than typical	20	11-20	NA	24	2	Young adult	Female	Yes	Domestic shorthair	Mixed	Mixed	Yes	4	4	No	NA		USA	North America	2	28	Female	40	Male	NA
Django	Previous cat	114	Untrained	NA	He had a favorite type of toy mouse that was covered in rabbit fur with a leather tail. He would chew the leather tail to a small nub so that he could hold it by the nub with his short front teeth. He brought the mouse to me and vocalized, so I would threw it and he brought it back and vocalized again. We kept repeating this until he was tired. He played fetch like this for years.	Fur mouse	NA	NA	NA	NA	NA	NA	NA	NA	NA	NA	Toys	Fur mouse	Object 1	6-10	Cat	About equal	7	Typical	15	11-20	We played fetch a little almost every day.	24	2	Young adult	Male	Yes	Russian Blue	Russian Blue	Purebred	Yes	2	2	No	NA		USA	North America	1	30	Female	NA	NA	NA
Dr. Lemmy Kilmister	Current cat	18	Untrained	NA	He was playing with a mousie on the couch and I threw it and he left the couch to go get it. I did this at least 3 or 4 times and then it turned into a game.	Pink mousie	Other mousies	NA	NA	NA	NA	NA	NA	NA	NA	NA	Toys	Pink mousie	Object 1	1-5	Cat	Myself	3	Typical	20	11-20	When I’m at the bottom of the stairs and he’s at the top, I’ll throw a mousie and he jumps SUPER high to get catch it.	12	1	Young adult	Male	Yes	Short haired domestic	Mixed	Mixed	Yes	2	2	No	NA		USA	North America	2	33	Male	32	Female	NA
Dresden	Current cat	43	Untrained	NA	The cat had a toy mouse he liked to play with. He brought it into the bedroom one day and dropped it on my bed and started pawing at it, which woke me up. Since I wanted him to stop, I grabbed the toy and threw it. He promptly chased after it and brought it back.	catnip mouse	small crocheted ball	crocheted ring	small fuzzy toy	NA	NA	NA	NA	NA	NA	NA	Toys	catnip mouse	Object 1	6-10	Cat	Cat	9	Typical	6	1-10	NA	8	0.67	Kitten	Male	Yes	domestic shorthair	Mixed	Mixed	Yes	2	2	No	NA		USA	North America	2	38	Female	39	Male	NA
Duchess	Current cat	75	Untrained	NA	I threw a stuffed toy to Duchess. She caught it with her paws, put it into her mouth, and walked it back to me before dropping it at my feet.	Stuffed platypus doll (this toy was later lost)	Stuffed gingerbread man toy	Crinkly foil ball	Slightly bouncy ball with bell inside wrapped in string	toy shaped like a joint and filled with catnip	NA	NA	NA	NA	NA	NA	Toys	Stuffed gingerbread man toy	Object 2	1-5	Cat	Cat	1	Less than typical	1	1-10	Duchess fetched very frequently when I first adopted her (she was three months old at the time). She was in a foster home with a dog she was reportedly friendly with, so I have considered the possibility she learned it there. As she's gotten older (she is now 6), she still enjoys playing fetch, but it is much less frequent (I don't have any dogs, and other than a 1.5-year period where I had a roo…	4	0.33	Kitten	Female	Yes	Domestic Mediumhair	Mixed	Mixed	No	1	1	NA	NA		USA	North America	1	30	Female	NA	NA	NA
Duchess Gertrude VonSniffleplop	Current cat	14	Untrained	NA	She has little fake mice toys she likes, one day I tossed one across the room and she ran after it, grabbed it and brought it back.	Small foam balls	Fake mice	A bundle of feathers she tore off another toy	NA	NA	NA	NA	NA	NA	NA	NA	Toys	Fake mice	Object 2	6-10	About equal	About equal	10	Typical	10	1-10	She’d probably like to play more but with endless zoom meetings I don’t throw the mouse as much as she might enjoy.	5	0.42	Kitten	Female	No	Devon Rex	Devon Rex	Purebred	No	1	1	NA	NA		USA	North America	1	36	Male	NA	NA	NA
Duncan	Current cat	66	Untrained	NA	When he wanted to play, he would start bringing all his toys to me from around the house and dropping them at my feet one at a time. I tried tossing them away to see if he would bring them back, and he ignored all but one, which he would fetch enthusiastically over and over.	Small toy mouse with rattle inside	NA	NA	NA	NA	NA	NA	NA	NA	NA	NA	Toys	Small toy mouse with rattle inside	Object 1	6-10	Myself	Myself	8	Less than typical	1	1-10	Duncan will play fetch until my arm is exhausted unless his fetch toy gets stuck somewhere he can’t get at it. I usually throw the toy down the stairs, but sometimes to mix it up I’ll throw it into the bathroom or on top of the 8’ bookshelf.	18	1.5	Young adult	Male	Yes	NA	Unknown	Unknown	Yes	2	2	No	NA		USA	North America	1	37	Prefer not to say	NA	NA	NA
Duracell	Current cat	14	Untrained	NA	When she was still a kitten she understood what things were her toys, so she'd bring them to me so that I'd play with her. I noticed she'd fetch when I accidentally dropped her favorite one (a piece of string with a fake mouse on it). So I tried doing it on purpose and she seems to find it entertaining	String with a fake mouse on it	Tiny squishy ball	Hair ties	A mouse plush stuffed with catnip	NA	NA	NA	NA	NA	NA	NA	Toys	String with a fake mouse on it	Object 1	6-10	Cat	Myself	8	Typical	25	21-30	She's a young cat and likes to play a lot! Fetching is one of her favorite playtime activities, if she's playing with us and not catching leaves or chasing sunbeams on her own	4	0.33	Kitten	Female	Yes	NA	Unknown	Unknown	No	1	1	NA	NA		France	Europe	3	23	Male	60	Female	NA
Ebeneezer	Current cat	60	Untrained	NA	I was throwing cat toys for him to chase after and he picked one up and brought it back to me	Balls with bells in them	Small toy football	NA	NA	NA	NA	NA	NA	NA	NA	NA	Toys	Small toy football	Object 2	6-10	Myself	Cat	10	Typical	0	0-0.5	Ebeneezer played fetch from roughly the ages of 2-7 but does not fetch anymore - he still chases toys as of today at age 15 but does not return them	24	2	Young adult	Male	Yes	Domestic shorthair	Mixed	Mixed	Yes	4	4	No	NA		USA	North America	2	39	Male	NA	Female	NA
Echo	Previous cat	36	Untrained	NA	Echo would chase toys and bring them back to me. As my first car that fetched this was really surprising!	Mouse toys	Puffball toys	NA	NA	NA	NA	NA	NA	NA	NA	NA	Toys	Puffball toys	Object 2	6-10	Myself	Cat	6	Typical	2	1-10	NA	12	1	Young adult	Female	Yes	Manx	Manx	Purebred	Yes	2	2	No	NA		USA	North America	4	17	Female	NA	Male	NA
Edie	Current cat	33	Untrained	NA	I was trying to do yoga and she brought me a soft toy ball. I tossed it for her and she brought it back to me.	Soft toy ball	NA	NA	NA	NA	NA	NA	NA	NA	NA	NA	Toys	Soft toy ball	Object 1	1-5	Cat	Cat	4	Less than typical	10	1-10	NA	6	0.5	Kitten	Female	Yes	Domestic shorthair	Mixed	Mixed	Yes	2	2	No	NA	Yes	USA	North America	1	32	Female	NA	NA	NA
Edit	Current cat	168	Untrained	NA	She wanted to play with her toys but I was at the computer working. Id throw them once and not go up to get them after she pounced on them. Eventually she started bringing them back on her own.	Soft small cat toys.	Hair ties	NA	NA	NA	NA	NA	NA	NA	NA	NA	Toys	Soft small cat toys.	Object 1	1-5	Cat	Cat	5	Typical	12	11-20	NA	8	0.67	Kitten	Female	Yes	Tabby	Unknown	Unknown	Yes	2	2	No	NA		USA	North America	2	NA	Non-binary	NA	Prefer not to say	NA
Edmund "Fitz" Fitzgerald	Current cat	36	Untrained	NA	We threw a mouse-shaped toy for him to chase, and he brought it back to us. So, we threw it again, and he chased it again. It mostly worked with the white toys (he is a white flame point), but the black and grey mice also worked sometimes. This started before he was fixed, so about 8-12 weeks old.	White toy mouse	Gray toy mouse	Rubber cat ball	A toy at the vet when he was fixed (we didn't see it)	NA	NA	NA	NA	NA	NA	NA	Toys	White toy mouse	Object 1	1-5	About equal	Cat	3	Typical	3	1-10	He did it more, almost daily- when he was younger (he's nearly 4), and gets a little bored faster now. He prefers playing with my partner, who sometimes gets 4 or 5 throws before he loses interest. When he was fixed, the vet told us they knew he was okay because he was playing "like a dog", which we took to mean fetching.	3	0.25	Kitten	Male	Yes	Siberian Forest cat	Siberian	Purebred	Yes	2	2	No	NA		USA	North America	2	37	Non-binary	33	Non-binary	NA
Elise	Current cat	71	Untrained	NA	She liked to chase after toys I'd throw or balls I'd roll and then attack them. One day she took one of these toys in her mouth and took it back it me to throw it again.	small mouse toy	feather toy on a stick	soft fabric ball toy	NA	NA	NA	NA	NA	NA	NA	NA	Toys	small mouse toy	Object 1	1-5	About equal	About equal	4	Typical	3	1-10	NA	4	0.33	Kitten	Female	Yes	domestic cat	Mixed	Mixed	Yes	8	7+	No	NA		Canada	North America	3	58	Female	31	Female	NA
Ella	Previous cat	36	Untrained	NA	Ella would 'play' stalk objects in the house as a kitten, I had dropped a stress ball on the floor, which rolled under the couch, and Ella chased it, retrieved it, and when I playfully tossed it across the room, leapt after it and repeated the process of retrieving it. Thereafter, we purchased a set of small plastic balls for her to play with, and she appeared to enjoy retrieving those as well (u…	Stress ball	Cat toy plastic ball	Small cloth 'mouse'	Crumpled paper	Handkerchief, rolled and tied into a ball	Marbles	GI Joe	Squash ball	NA	NA	NA	Toys	Cat toy plastic ball	Object 2	1-5	Myself	Cat	5	Typical	20	11-20	NA	2	0.17	Kitten	Female	Yes	Tortoiseshell Calico	Unknown	Unknown	No	1	1	NA	NA		USA	North America	2	29	Male	23	Female	NA
Ellie	Current cat	30	Untrained	NA	She would bring a toy to me and drop it in my lap. I'd throw it and she would bring it right back.	toys	NA	NA	NA	NA	NA	NA	NA	NA	NA	NA	Toys	toys	Object 1	1-5	Cat	Myself	5	More than typical	5	1-10	Ellie gets scared of the other cats in the house and this prevents her from feeling comfortable enough to play fetch	7	0.58	Kitten	Female	Yes	calico	Unknown	Unknown	Yes	1	1	Yes	1	Yes	Canada	North America	5	26	Female	28	Male	NA
Emily	Previous cat	60	Untrained	NA	She would bring a toy over and drop it in front of you and would sit waiting just like a dog would, and we noticed she kept bringing it back when we tossed it	Kitty Kong (silicone mouse)	NA	NA	NA	NA	NA	NA	NA	NA	NA	NA	Toys	Kitty Kong (silicone mouse)	Object 1	1-5	Cat	Cat	5	Typical	4	1-10	She was a cat I had when I was much younger, so I don’t remember a lot of details other then she regularly fetched	24	2	Young adult	Female	Yes	NA	Unknown	Unknown	No	1	1	NA	NA	Yes	Canada	North America	3	12	Female	41	Non-binary	Yes
Errol Flynn	Previous cat	12	Untrained	NA	He brought a toy over to me, dropped it at my feet, so I threw it and he brought it back repeatedly for several throws	Toy mouse	NA	NA	NA	NA	NA	NA	NA	NA	NA	NA	Toys	Toy mouse	Object 1	1-5	About equal	Cat	5	Typical	8	1-10	He was maybe 6-18 months when he did this, largely stopped as he got older	6	0.5	Kitten	Male	Yes	Domestic medium hair	Mixed	Mixed	No	1	1	NA	NA		USA	North America	1	NA	Female	NA	NA	NA
Essek	Current cat	1	Untrained	NA	When Essek dropped a toy on my lap not long after I adopted him, I tossed it, and he immediately retrieved it and brought it back.	soft cat toy	soft cat toy with rattle inside	NA	NA	NA	NA	NA	NA	NA	NA	NA	Toys	soft cat toy	Object 1	6-10	Cat	Myself	10	Less than typical	30	21-30	Essek has played fetch for 20 minutes and would likely go longer if I didn't get tired of throwing.	6	0.5	Kitten	Male	Yes	Domestic Short Hair - Tabby	Mixed	Mixed	Yes	2	2	No	NA		USA	North America	2	40	Male	60	Female	NA
Etrigan	Current cat	126	Trained	Having had a prior fetching cat, we immediately responded to him bringjng us a toy in his mouth by throwing it to see if he would run after it. He did, and very quickly learned to bring it back.	NA	Toy mice	Earplugs	NA	NA	NA	NA	NA	NA	NA	NA	NA	Toys	Toy mice	Object 1	6-10	Myself	Myself	10	Typical	10	1-10	He often drops the toy halfway back to us so he can yell at us to throw it again already. He isn't very smart.	5	0.42	Kitten	Male	Yes	DSH	Mixed	Mixed	Yes	4	4	Yes	1	NA	USA	North America	2	44	Non-binary	39	Male	Yes
Eve	Current cat	36	Untrained	NA	I was sitting on the sofa and threw a toy for her. She chased it, picked it up in her mouth, hopped up on the couch, and dropped it near me. We repeated this at least three more times before she stopped bringing the toy back to me.	Stuffed toy in the shape of a fortune cookie	Crinkle ball toy	NA	NA	NA	NA	NA	NA	NA	NA	NA	Toys	Stuffed toy in the shape of a fortune cookie	Object 1	1-5	Cat	Cat	5	Typical	1	1-10	NA	18	1.5	Young adult	Female	Yes	NA	Unknown	Unknown	Yes	2	2	No	NA		USA	North America	1	45	Female	NA	NA	NA
Father Batman	Current cat	7	Untrained	NA	We adopted Father Batman from a local shelter 7 months ago. Almost immediately when we would throw toy mice, we noticed that he loved running after them and bringing them back (he even jumps at times to catch them in midair).	toy mice (we have a few different kinds, but he specifically like to retrieve just one kind)	NA	NA	NA	NA	NA	NA	NA	NA	NA	NA	Toys	toy mice (we have a few different kinds, but he specifically like to retrieve just one kind)	Object 1	1-5	About equal	Myself	5	Typical	30	21-30	I figure we play fetch on average once a day (give or take, sometimes I don't get around to it, sometimes we have multiple sessions in a day). Left to his own devices he is pretty insatiable, haha. I'd say we probably throw the mouse for him 5 times or more on average, and he retrieves it pretty much every time.	20	1.67	Young adult	Male	Yes	domestic shorthair, possibly bombay mix	Mixed	Mixed	Yes	2	2	No	NA		USA	North America	2	45	Female	42	Male	NA
Feanor	Current cat	66	Untrained	NA	He would bring his toys over to me when I was sitting at my desk, working. He'd leave the toy, look at me, make a little noise, and then run away and wait for me to throw it.	Soft cat toy balls	Soft toy ball with feathers	NA	NA	NA	NA	NA	NA	NA	NA	NA	Toys	Soft toy ball with feathers	Object 2	6-10	Cat	Cat	10	Typical	12	11-20	He only likes to fetch soft, spherical objects (so far) and prefers for me to be sitting down when he brings me the toys. He also seems to prefer to catch the toy (he brings it, runs, and I throw it to him). This behavior actually decreases when he is around other animals and people other than just me. When it's just the two of us, he'll play fetch for ages. If there are other living things in th…	6	0.5	Kitten	Male	Yes	NA	Unknown	Unknown	No	1	1	NA	NA	Yes	USA	North America	1	28	Non-binary	NA	NA	NA
Felix	Previous cat	24	Untrained	NA	One evening, he laid down a homemade cat toy made of leather in front of me and took a few steps back. Then waited. I picked up the toy and threw it. He returned it to me. This went several times, he‘d even race down a flight of stairs to get it. When he was done playing, he put the toy in his water dish and left it there for a while. This behavior repeated about once a month for about two years.…	A handmade cat toy made of leather	NA	NA	NA	NA	NA	NA	NA	NA	NA	NA	Toys	A handmade cat toy made of leather	Object 1	6-10	Cat	Cat	6	Typical	1	1-10	The leather toy was the only toy he‘d fetch. But he was outside a lot and an avid hunter. Would sometimes bring mice for us to play with, too. Also sometimes put mice in his food or water dish - just like he did with the toy.	18	1.5	Young adult	Male	Yes	NA	Unknown	Unknown	No	1	1	NA	NA		Germany	Europe	4	45	Male	43	Female	NA
Feral Kitten	Previous cat	12	Untrained	NA	this kitten was trapped and socialized in the household after Uschi was established. Uschi adted as a mother figure to Feral.	mouse toy	feather tky	balls	NA	NA	NA	NA	NA	NA	NA	NA	Toys	mouse toy	Object 1	1-5	About equal	Cat	2	Typical	10	1-10	She learned from the older cat. Around the same time, she developed her own idiosyncrasy in which she would deposit her toys into her water dish for unknown reasons.	2	0.17	Kitten	Female	Yes	domestic shorthair calico	Mixed	Mixed	Yes	2	2	Yes	1	NA	USA	North America	2	28	Female	25	Male	Yes
Finn	Current cat	2	Untrained	NA	He's barely 4 months old and from the time we brought him home he fetches any object that he can easily carry	socks	plastic springs	toothbrushes	toy mice	electrical wires, phone chargers	dog toys	stuffed animals	toilet paper rolls	NA	NA	NA	Toys	stuffed animals	Object 7	1-5	Cat	Cat	3	Typical	6	1-10	He really hyperfixates on fetching items he knows he isn't supposed to, though he will try to play fetch with pretty much anything he can stand to carry	2	0.17	Kitten	Male	No	Siamese	Siamese	Purebred	No	1	1	NA	NA	Yes	Canada	North America	4	64	Male	63	Female	Yes
Finn	Current cat	60	Untrained	NA	When he was little I would get on the floor with him when he played with his toys. He would run around with them, and then bring them back to me. So when he dropped them in front of me, I started throwing them.	Toy mice	Toy balls	Toy springs	Toy sticks	NA	NA	NA	NA	NA	NA	NA	Toys	Toy balls	Object 2	1-5	Cat	About equal	5	Less than typical	10	1-10	He doesn’t fetch as much in the summer since he goes out on the porch and that keeps him busy.	4	0.33	Kitten	Male	Yes	NA	Unknown	Unknown	Yes	2	2	No	NA		USA	North America	1	48	Female	NA	NA	NA
Finn	Current cat	75	Untrained	NA	I think it started with him dropping a toy on my chest as a kitten, I threw it for him, and so it began	Mouse toys	Ball toys	Random small objects	Strings	Hair ties	Toys on sticks	NA	NA	NA	NA	NA	Toys	Mouse toys	Object 1	1-5	About equal	About equal	3	Less than typical	2	1-10	Used to be much more pronounced but we don’t live in a place where it’s easy to play like that anymore	6	0.5	Kitten	Male	Yes	Tabby	Unknown	Unknown	No	1	1	NA	NA	Yes	USA	North America	3	31	Non-binary	29	Non-binary	NA
Fiona	Previous cat	60	Untrained	NA	Fiona enjoyed playing with a lightweight plastic that had feathers on the end. It started as chasing and pouncing on the toy as I had it in my hand. She loved this toy and played very intensely, doing backflips, running and pouncing until she was panting with effort, which alarmed me a bit. When I or my roommate entered a room where her feather stick was, she would rush over to it, pat at it with…	Plastic Feather Wand	NA	NA	NA	NA	NA	NA	NA	NA	NA	NA	Toys	Plastic Feather Wand	Object 1	1-5	Cat	Myself	5	Typical	30	21-30	Fiona played obsessively for years, then gave up abruptly out of apparent annoyance with our new cat. They never fought, though she did bully him a bit at first. Even once she warmed up to him, she never really resumed her interest in her feather toy, nor did she play with anything with the same unusual intensity, though she remained playful and highly affectionate/attention seeking until the end…	24	2	Young adult	Female	Yes	American domestic shorthair	Mixed	Mixed	Yes	2	2	Yes	1	Yes	USA	North America	2	23	Female	22	Female	NA
Fletcher	Current cat	60	Untrained	NA	When playing with a foil type ball as a kitten a kick flung it half way across the room, he got up and brought it back to me in his mouth and lay down wanting to carry on playing.	Small mouse toys	Catnip carrot toy	Crinkly foil balls	Anything that’s skidded across the floor that can fit in his mouth!	NA	NA	NA	NA	NA	NA	NA	Toys	Small mouse toys	Object 1	6-10	About equal	Cat	9	Typical	10	1-10	NA	5	0.42	Kitten	Male	Yes	NA	Unknown	Unknown	No	1	1	NA	NA		UK	Europe	3	36	Female	35	Male	NA
Foggy	Current cat	36	Untrained	NA	He picked up the game from his sister Rose. He would bring objects and meow loudly to get our attention, and if we threw it he would bring it back once or twice	Catnip toy popsicle	Catnip toy candy corn	Catnip toy fish	Paper wadded up into balls	Foam balls	Glittery toy pom poms	Crinkle balls	NA	NA	NA	NA	Toys	Catnip toy candy corn	Object 2	1-5	Cat	Cat	1	Typical	1	1-10	He really likes letting us know that he has an object. He will meow (okay it’s more a kind of horrible cat honk) until we come see what he has brought us. Sometimes he wants to play fetch with it but a lot of the time he just wants to show it to us	18	1.5	Young adult	Female	Yes	Na	Unknown	Unknown	Yes	3	3	Yes	2		USA	North America	4	31	Non-binary	34	Non-binary	NA
Foxy	Current cat	54	Untrained	NA	He was still less than 1 year old. He loved his kitten chew toy (a bouncy orange spider). It had a nice bounce to it and sometimes I would throw it and he would chase it. But then one day I threw it and was surprised when he brought it back! He likes playing fetch with several toys but the bouncy orange spider remains his strong preference.	Bouncy orange spider	Bouncy ball	Paper ball	Soft catnip fish toy	Bouncy toy shaped like an X (like the old game of jacks)	Soft squirrel toy	NA	NA	NA	NA	NA	Toys	Bouncy orange spider	Object 1	1-5	About equal	Cat	3	Less than typical	2	1-10	Like my other cat who fetched, Foxy particularly loves chasing and fetching things thrown down the stairs. When he was younger (before age 3), he would retrieve his toy for me well over 20 times in a play session and we had a play session at least once a day. Sometimes 2-3 times a day—all initiated by him. Yes so much fetch all the time! He was tireless!!! Then around age 3.5 yrs, he developed a …	6	0.5	Kitten	Male	Yes	Orange tabby American medium haired	Mixed	Mixed	Yes	2	2	No	NA	Yes	USA	North America	2	33	Female	32	Male	Yes
Francine	Previous cat	120	Untrained	NA	Francine was adopted into the household after Tigger -- she was a street rescue who had some health issues, and by the time those were resolved, she wasn't going anywhere. She and Tigger quickly bonded; she often hunted small bugs that would get in the windows and brought them to Tigger. Tigger, in response, started occasionally bringing her his favorite fetch toys. The behavior escalated from th…	Soft cat toys	Crinkle cat toys	NA	NA	NA	NA	NA	NA	NA	NA	NA	Toys	Crinkle cat toys	Object 2	6-10	About equal	About equal	10	Typical	5	1-10	Francine was less obsessed with fetch than Tigger, but she did enjoy it on occasion. When she did, she'd play for quite a long time. Generally she'd initiate this by stealing toys from Tigger during his play, though after leaving Newfoundland, she was an only cat, and would still ask for fetch with the same frequency.	24	2	Young adult	Female	Yes	DSH (orange tabby)	Mixed	Mixed	Yes	2	2	Yes	1	NA	Canada	North America	2	22	Male	21	Female	Yes
Frankie	Current cat	72	Untrained	NA	She would bring us a toy when she wanted to play. We would throw it and she would bring it back.	Toy mouse	NA	NA	NA	NA	NA	NA	NA	NA	NA	NA	Toys	Toy mouse	Object 1	1-5	About equal	Cat	5	Typical	4	1-10	She will only fetch toy mice that have a little rattle inside. She will jump onto the bed/couch to bring it back to you	6	0.5	Kitten	Female	Yes	Na	Unknown	Unknown	No	1	1	NA	NA		USA	North America	3	36	Female	37	Male	NA
French Silk "Frenchie"	Current cat	36	Untrained	NA	He initiated it. He'd bring toys to us, we'd throw them, and he'd bring them back.	Small beaver toy	Hair ties	Small craft balls	NA	NA	NA	NA	NA	NA	NA	NA	Toys	Small beaver toy	Object 1	1-5	Cat	Cat	2	Typical	10	1-10	If I initiate he usually doesn't play fetch, just chases the toy and comes back without it. Sometimes he brings us a toy but doesn't chase it and seems offended when we throw it.	5	0.42	Kitten	Male	Yes	DSH	Mixed	Mixed	Yes	11	7+	Yes	1	Yes	USA	North America	2	32	Female	57	Female	NA
Freya	Current cat	36	Untrained	NA	She brought back a big stuffed mouse I threw for her to play with.	Stuffed mouse	Hair tie	Rubber band	Plastic noise making ball	Electronic tweeting bird cat toy	Orange crinkle toy	NA	NA	NA	NA	NA	Toys	Stuffed mouse	Object 1	1-5	Myself	About equal	3	Less than typical	25	21-30	Usually she just likes to be around her mouse toy and she'll put it down and ill throw it. Or she'll come over to be with me and ill fling a hair across the house. Usually after a few runs across the house she gets tired and lies down in my lap or on my feet.	8	0.67	Kitten	Female	Yes	NA	Unknown	Unknown	Yes	2	2	Yes	1	Yes	USA	North America	1	35	Male	NA	NA	NA
Frodo	Previous cat	10	Untrained	NA	Playing with the two kittens before we had a garden.	Small cat toy mouse	NA	NA	NA	NA	NA	NA	NA	NA	NA	NA	Toys	Small cat toy mouse	Object 1	6-10	Myself	Cat	7	Typical	8	1-10	He got fed up sooner than Bilbo.	3	0.25	Kitten	Male	Yes	Siamese	Siamese	Purebred	Yes	2	2	Yes	1	NA	UK	Europe	2	22	Female	22	Male	NA
Gaia	Current cat	9	Untrained	NA	So, Gaia is a very unruly, active cat. She used to dig around in our potted plants so we ended up switching the soil out for clay substrate in the form of little pebbles/balls. Of course, she continued to dig around in the substrate and would kick and toss around the little pebbles around the floor. A lot of them would end up under a shelf, where she could not reach them. It might be our projecti…	Clay pebbles	Her favorite furry toy with a bell	Newspaper balls	Actually A LOT of small objects that are easy enough to carry	NA	NA	NA	NA	NA	NA	NA	Toys	Her favorite furry toy with a bell	Object 2	6-10	Cat	Myself	10	Typical	12	11-20	She is a super social cat, at times almost dog-like also in the way she interacts and socializes. Her little furry worm toy is not only a toy she fetches but can also be found to carry around with her wherever she goes. She will also bring the toy or other current favorite toys when she approaches humans for cuddle sessions. Usually when we throw anything she will fetch it if possible and there a…	10	0.83	Kitten	Female	Yes	NA	Unknown	Unknown	Yes	2	2	Yes	1	Yes	Germany	Europe	3	29	Female	29	Male	NA
Gandalf	Previous cat	64	Untrained	NA	Pretty soon after he was brought home as an 8 week old kitten.	Crinkly cat toys	Nerf darts	Hair ties/bands	Milk rings	NA	NA	NA	NA	NA	NA	NA	Toys	Crinkly cat toys	Object 1	6-10	About equal	About equal	10	Typical	8	1-10	NA	3	0.25	Kitten	Male	Yes	N/a	Unknown	Unknown	Yes	2	2	No	NA		Australia	Australasia	4	33	Female	16	Female	NA
Gee	Current cat	6	Untrained	NA	He dropped toys at our feet	Toy Mouse	Ball	NA	NA	NA	NA	NA	NA	NA	NA	NA	Toys	Toy Mouse	Object 1	6-10	Cat	Cat	8	Typical	6	1-10	NA	6	0.5	Kitten	Male	Yes	DSH	Mixed	Mixed	Yes	5	5	Yes	1	Yes	USA	North America	1	NA	Prefer not to say	NA	NA	NA
Georgia	Current cat	24	Untrained	NA	I would throw her ball so she could play with it, and eventually noticed that she liked when I threw it farther so that she could chase it. She figured out how to bring it back completely on her own.	Sparkle ball toy (with tinsel removed)	NA	NA	NA	NA	NA	NA	NA	NA	NA	NA	Toys	Sparkle ball toy (with tinsel removed)	Object 1	1-5	Cat	About equal	2	Less than typical	5	1-10	Number of fetching sessions varies a lot depending on how much time I’m spending at home. Over the summer when I was home all day, we fetched daily or twice daily.	48	4	Young adult	Female	Yes	Domestic shorthair w/ tortoiseshell chimera fur pattern	Mixed	Mixed	No	1	1	NA	NA		USA	North America	1	27	Female	NA	NA	NA
Gilbert	Previous cat	120	Untrained	NA	He would carry a toy around and cry, and if he noticed that one of us was looking at him he would carry it over and set it down by us.	Little stuffed moose	NA	NA	NA	NA	NA	NA	NA	NA	NA	NA	Toys	Little stuffed moose	Object 1	1-5	Cat	Cat	3	Typical	5	1-10	Unfortunately, Gilbert was diagnosed with leukemia and passed away. After he got leukemia and started to feel ill, he stopped fetching and playing as much, and just wanted to cuddle. When he was feeling healthy, he loved to carry his moose around and bring it to you!	24	2	Young adult	Male	Yes	NA	Unknown	Unknown	Yes	3	3	No	NA		USA	North America	5	15	Non-binary	13	Male	NA
Gojira	Current cat	7	Untrained	NA	She picks things up in her mouth and carries them around. Will drop them by you, sit down, and wait for you to throw if she wants to fetch.	Bits of paper	Small toy skull	Small toy mice	Toilet paper rolls	Bits of cardboard	Other various small objects	Crumpled reciepts	NA	NA	NA	NA	Toys	Small toy skull	Object 2	11-15	About equal	About equal	12	Typical	60	51-60	She has been a thief of small objects since she was a very small kitten and began to request fetch almost immediately when we brought her home at 2.5 mo old. Her previous foster did not encourage the behavior, and Gojira has not been exposed to any other pets playing fetch. She is a tuxedo cat.	2.5	0.21	Kitten	Female	Yes	Tuxedo	Unknown	Unknown	Yes	3	3	No	NA		USA	North America	2	31	Non-binary	31	Male	NA
Gomez	Current cat	12	Untrained	NA	Within a few months of getting him (as a kitten), he would chase after thrown objects. He is a ragdoll, and I have seen this behaviour before in a friend's ragdoll. After a week or so, he would start bringing thrown objects back to be thrown again. He started doing it pretty much at exactly the same time as his brother Thor.	Furry green ball	Stuffed yellow starfish	Stuffed blue squid	NA	NA	NA	NA	NA	NA	NA	NA	Toys	Stuffed yellow starfish	Object 2	1-5	About equal	About equal	3	Typical	20	11-20	Compared to my other cat Thor, Gomez fetches less frequently, and it's more 50-50 of who initiates. He's also less insistant about playing, compared to Thor. Both cats have their objects that they will fetch, and will not fetch one another's. They'll both chase them when thrown, but only the one "whose toy it is" will grab it and bring it back. Gomez also does a very specific, short sharp meow wh…	3	0.25	Kitten	Male	Yes	Ragdoll cross	Mixed	Mixed	Yes	2	2	Yes	1	Yes	UK	Europe	2	28	Male	35	Female	NA
Gonk	Previous cat	24	Untrained	NA	She brought her feather stick to us and looked like she wanted something to happen, so we tried throwing it and she repeated the behaviour.	16” approx feather stick	NA	NA	NA	NA	NA	NA	NA	NA	NA	NA	Toys	16” approx feather stick	Object 1	1-5	Cat	Cat	5	Typical	50	41-50	NA	12	1	Young adult	Female	Yes	NA	Unknown	Unknown	Yes	2	2	No	NA		UK	Europe	3	23	Female	23	Male	NA
Guapo	Current cat	20	Untrained	NA	If I threw stuff for him as a kitten he would bring it back usually. And now he just beings things to fetch when he’s bored.	Spring toys	Stuffed cloth mouse toy	Furry mouse toy	Fuzzy string on a stick	NA	NA	NA	NA	NA	NA	NA	Toys	Spring toys	Object 1	1-5	Cat	Cat	5	Typical	15	11-20	He likes to chase the object snd the spring bounces and skitters the most so that’s his favorite. Doesn’t bring it right back usually but runs it 10 ft or so and then picks it up and returns. He doesn’t meow when he drops it tho so sometimes I fail my bit and don’t notice he brought something to play fetch with. Me i itisting rarely works either.	6	0.5	Kitten	Male	Yes	Flame point siamese	Siamese	Purebred	No	1	1	NA	NA	Yes	USA	North America	1	52	Male	NA	NA	NA
Guimo	Current cat	63	Untrained	NA	He brought back a mouse toy I had thrown to him. I threw it again, he brought it back to my feet.	Mouse toy	Caterpillar toy	NA	NA	NA	NA	NA	NA	NA	NA	NA	Toys	Mouse toy	Object 1	1-5	Cat	Cat	3	Less than typical	2	1-10	He only fetches soft or feathery toys	98	8.17	Mature adult	Male	Yes	European	Unknown	Unknown	No	1	1	NA	NA		France	Europe	2	48	Non-binary	42	Male	NA
Gurp	Current cat	12	Untrained	NA	I threw a fake mouse. He chased it down and brought it back. Repeatedly. I have video.	fake furry mice.	NA	NA	NA	NA	NA	NA	NA	NA	NA	NA	Toys	fake furry mice.	Object 1	6-10	Myself	Cat	10	Less than typical	0	0-0.5	He did it when he was young. Stopped doing it after about a year.	12	1	Young adult	Male	Yes	DSH	Mixed	Mixed	No	1	1	NA	NA	Yes	USA	North America	2	59	Male	50	Female	NA
Hades	Current cat	2	Untrained	NA	He was plating with a toy mouse, and I threw it away thinking he’d chase it, instead be brought it back to me	Mouse toy	NA	NA	NA	NA	NA	NA	NA	NA	NA	NA	Toys	Mouse toy	Object 1	11-15	Myself	Myself	15	Typical	1	1-10	He won’t fetch if his brother Hermes is around because Hermes is a spoiler	30	2.5	Young adult	Male	Yes	Domestic short hair	Mixed	Mixed	Yes	2	2	No	NA		Australia	Australasia	4	59	Female	19	Female	NA
Han	Current cat	24	Untrained	NA	He would bring toy mice, I'd throw them, and he would return them.	Toy mice	NA	NA	NA	NA	NA	NA	NA	NA	NA	NA	Toys	Toy mice	Object 1	6-10	About equal	About equal	6	Typical	30	21-30	Will bring his favorite mouse everywhere with him throughout the house at times.	12	1	Young adult	Male	Yes	Siamese	Siamese	Purebred	Yes	2	2	Yes	1	Yes	USA	North America	4	53	Male	51	Female	No
Harley	Current cat	36	Untrained	NA	Young child proudly demonstrated that the two kittens (siblings) really played fetch- one more than the other (Harley). They even went under the couch and did return the item to the child. Behavior continued when we brought them home.	small cat sized balls (batting balls)	fluffy small things	balled up paper	almost anything small	NA	NA	NA	NA	NA	NA	NA	Toys	small cat sized balls (batting balls)	Object 1	1-5	About equal	Cat	5	Less than typical	30	21-30	When she was fetching, it was a daily occasion - multiple play sessions. As she grew older (7 now) she initiated less, retrieved less, then stopped.	2	0.17	Kitten	Female	Yes	Calico NA	Unknown	Unknown	Yes	2	2	Yes	1	Yes	USA	North America	2	54	Female	32	Male	NA
Harvey	Current cat	6	Untrained	NA	I would throw a toy for him to play with and he automatically would bring it back	Yarn ball	Catnip mouse	Cloth mouse	Fishing toy	Pens	NA	NA	NA	NA	NA	NA	Toys	Cloth mouse	Object 3	6-10	Cat	Cat	6	Typical	20	11-20	NA	3	0.25	Kitten	Male	Yes	NA	Unknown	Unknown	No	1	1	NA	NA		USA	North America	2	32	Female	30	Female	NA
Heek	Previous cat	216	Untrained	NA	This started with the cat leaving various objects by my feet. We also developed a game of hide and seek.	Cat toys	Socks	Balls of tin foil	NA	NA	NA	NA	NA	NA	NA	NA	Toys	Cat toys	Object 1	6-10	About equal	About equal	10	Typical	10	1-10	NA	12	1	Young adult	Female	Yes	Domestic Shorthair	Mixed	Mixed	No	1	1	NA	NA		UK	Europe	2	35	Female	39	Male	NA
Hemingway	Previous cat	216	Untrained	NA	He naturally brought thrown items back with no encouragement.	Small fuzzy mouse toys	NA	NA	NA	NA	NA	NA	NA	NA	NA	NA	Toys	Small fuzzy mouse toys	Object 1	1-5	Myself	About equal	4	Typical	4	1-10	NA	12	1	Young adult	Male	Yes	Siamese	Siamese	Purebred	Yes	3	3	No	NA		USA	North America	4	25	Female	34	Male	NA
Hendrix	Previous cat	84	Untrained	NA	We noticed that he would bring us his mouse toys and place them down in front of us, the second we would throw it he would take off and fetch and bring it back to us to continue throwing it until he got bored.	Mouse Toys	Balls	NA	NA	NA	NA	NA	NA	NA	NA	NA	Toys	Mouse Toys	Object 1	6-10	Cat	Cat	8	Typical	5	1-10	NA	12	1	Young adult	Male	Yes	Domestic Shorthair	Mixed	Mixed	Yes	2	2	No	NA		USA	North America	2	22	Female	25	Male	NA
Henry	Current cat	36	Untrained	NA	He left bringing us things to throw	Feather on a stick toy	Bean pod	NA	NA	NA	NA	NA	NA	NA	NA	NA	Toys	Feather on a stick toy	Object 1	11-15	Cat	Cat	12	Typical	2	1-10	He only likes the fetch the feather on a stick or edamame bean pods. (no other beans are acceptable)	6	0.5	Kitten	Male	Yes	An orange and white cat	Unknown	Unknown	Yes	2	2	Yes	1	Yes	Ireland	Europe	2	36	Female	35	Male	NA
Hiccup	Current cat	12	Untrained	NA	I threw a toy (golf-ball-sized fuzzy ball), he ran after it, picked it up in his mouth, came back and dropped it near me. He repeated this multiple times.	small fuzzy toys	NA	NA	NA	NA	NA	NA	NA	NA	NA	NA	Toys	small fuzzy toys	Object 1	1-5	Myself	Cat	4	Typical	0	0-0.5	He played fetch for about a year, while a kitten and young cat, then stopped doing it.	6	0.5	Kitten	Male	Yes	domestic shorthair	Mixed	Mixed	Yes	5	5	No	NA	Yes	USA	North America	2	53	Male	54	Female	NA
Holmes	Previous cat	168	Untrained	NA	He was still very young, probably around 4-5 months if memory serves.	toy mice	NA	NA	NA	NA	NA	NA	NA	NA	NA	NA	Toys	toy mice	Object 1	1-5	Myself	About equal	5	Typical	20	11-20	NA	5	0.42	Kitten	Male	Yes	domestic shorthair	Mixed	Mixed	No	1	1	NA	NA	Yes	USA	North America	2	44	Female	41	Male	Yes
Horton	Current cat	38	Untrained	NA	I threw a toy and he brought it right back and dropped it. Repeatedly.	Cat toys	NA	NA	NA	NA	NA	NA	NA	NA	NA	NA	Toys	Cat toys	Object 1	6-10	About equal	Cat	8	More than typical	3	1-10	He fetches reliably and usually after 5-10 throws I assume he gets bored or sidetracked because he stops bringing it back to me and just drops the toy somewhere between where I threw it and where I am. I have video if that will help.	24	2	Young adult	Male	Yes	NA	Unknown	Unknown	Yes	6	6	No	NA		USA	North America	2	54	Male	53	Female	NA
Hugh Llewelyn Armstrong	Current cat	60	Untrained	NA	He was a tiny kitten and I was sat in the living room chair. He came to me with a blue toy mouse in his mouse and dropped it. I threw it. He ran to get it, put it in his mouth, brought it back to me, and dropped it. We continued to play fetch until he tired out (about 20 throws).	Toy mice — the brighter, weirder the color the better.	NA	NA	NA	NA	NA	NA	NA	NA	NA	NA	Toys	Toy mice — the brighter, weirder the color the better.	Object 1	1-5	Cat	Cat	5	Less than typical	1	1-10	When he was little, this happened nightly. Now that he’s older (and a bit fatter, to be honest) he has slowed down the game so it’s much more rare. Also, he doesn’t go as long as he used to.	6	0.5	Kitten	Male	Yes	Domestic American Shorthair	Mixed	Mixed	Yes	4	4	No	NA		USA	North America	1	60	Female	NA	NA	NA
Indy	Current cat	72	Untrained	NA	Indy has a rubber jellyfish that's his favourite toy. A couple of times he brought me the jellyfish and dropped it at my feet, even carrying it upstairs to do so. So I threw it for him, and he fetched it and dropped it at my feet. Or pretty close to my feet, because he's a cat, so you know - he does what he wants.	rubber jellyfish toy	NA	NA	NA	NA	NA	NA	NA	NA	NA	NA	Toys	rubber jellyfish toy	Object 1	1-5	About equal	Cat	3	Typical	2	1-10	NA	24	2	Young adult	Male	Yes	NA	Unknown	Unknown	Yes	2	2	No	NA		UK	Europe	2	45	Female	42	Male	NA
Iona	Current cat	72	Untrained	NA	She brought us her toy, we threw it and she brought it back.	small fish plush	silicone bracelet	mouse toy	a mink tail	NA	NA	NA	NA	NA	NA	NA	Toys	small fish plush	Object 1	1-5	About equal	About equal	4	Typical	3	1-10	She would probably fetch more if she didn't forget she had to bring me the toy to my feet instead of half way. She will eventually drop the toy further and further away from me for some reason even though she still expects me to throw it for her.	6	0.5	Kitten	Female	Yes	Calico shorthair	Mixed	Mixed	Yes	2	2	No	NA		USA	North America	2	31	Non-binary	35	Non-binary	NA
Ivy	Current cat	24	Untrained	NA	I threw a toy for her to play with and she brought it back to me and dropped it at my feet and waited.	Furry toy mouse	NA	NA	NA	NA	NA	NA	NA	NA	NA	NA	Toys	Furry toy mouse	Object 1	16-20	Cat	About equal	20	Typical	10	1-10	NA	4	0.33	Kitten	Female	Yes	NA	Unknown	Unknown	Yes	3	3	No	NA	Yes	USA	North America	4	52	Female	52	Male	NA
Ivy	Current cat	60	Untrained	NA	If I initiate play by tossing a soft, small cat toy (plush mouse for example), she will return to me with it.	Small cat toys	NA	NA	NA	NA	NA	NA	NA	NA	NA	NA	Toys	Small cat toys	Object 1	1-5	Myself	Cat	2	Typical	4	1-10	She loses interest in it quickly	6	0.5	Kitten	Female	Yes	NA	Unknown	Unknown	Yes	3	3	Yes	1	Yes	USA	North America	2	55	Male	54	Female	NA
Izzy	Current cat	12	Untrained	NA	She would always chase toys I threw down the stairs, and one day I noticed she brought it back upstairs and dropped it at the top. She only fetches with toys thrown down the stairs.	Toy mouse	Plastic milk cap	Trash	NA	NA	NA	NA	NA	NA	NA	NA	Toys	Toy mouse	Object 1	1-5	Cat	About equal	3	Typical	25	21-30	NA	8	0.67	Kitten	Female	Yes	NA	Unknown	Unknown	No	1	1	NA	NA		USA	North America	2	28	Female	28	Male	NA
Izzy	Previous cat	144	Untrained	NA	Izzy was my brother's cat before he was mine. He was a really active cat, and my brother worked from home. My brother used to throw Izzy's toys into places that were far away from his desk so Izzy would go after them and stop pestering him. Eventually, Izzy started bringing them back and dropping them at my brother's feet. Then my brother would throw it again. Izzy would do this for hours. I took…	toy mice that had the rattle-y bits inside	pom poms	sock filled with catnip	pretty much any cat toy	NA	NA	NA	NA	NA	NA	NA	Toys	toy mice that had the rattle-y bits inside	Object 1	1-5	About equal	Cat	5	Typical	8	1-10	sometimes you could tell he was getting tired of it because he would bring the toy almost all the way back to you, but not quite. When he was really into it, he would drop it in your lap or right at your feet.	6	0.5	Kitten	Male	Yes	American longhair	Mixed	Mixed	Yes	4	4	No	NA		USA	North America	2	24	Female	33	Male	NA
Jack5	Previous cat	18	Untrained	NA	Throwing toys down stairs for him to chase, and he brought them back	Fabric mouse toy	NA	NA	NA	NA	NA	NA	NA	NA	NA	NA	Toys	Fabric mouse toy	Object 1	1-5	Myself	Cat	2	Typical	4	1-10	NA	96	8	Mature adult	Male	Yes	Dsh	Mixed	Mixed	No	1	1	NA	NA		UK	Europe	2	30	Female	37	Male	NA
Jackson Mclovin	Current cat	15	Untrained	NA	He brought a zip tie I had cut off a recent purchase and dropped it at my feet. He then stared up at me so I decided to toss it. He immediately ran to retrieve it and bring it back for me to throw again.	Zip ties	Small mouse toy	Small feather toy	NA	NA	NA	NA	NA	NA	NA	NA	Toys	Small feather toy	Object 3	6-10	Cat	About equal	10	Typical	15	11-20	NA	14	1.17	Young adult	Male	Yes	American short hair/ tabby	Mixed	Mixed	No	1	1	NA	NA		USA	North America	1	51	Male	NA	NA	NA
Jade	Current cat	60	Untrained	NA	She brought me a pencil. I tossed it and she kept chasing it and returning. I thought it was funny.	Pencils	Pens	Spring toys	NA	NA	NA	NA	NA	NA	NA	NA	Toys	Spring toys	Object 3	11-15	About equal	About equal	15	Typical	6	1-10	NA	6	0.5	Kitten	Female	Yes	Domestic shorthair	Mixed	Mixed	Yes	2	2	Yes	1	NA	USA	North America	2	60	Female	61	Male	Yes
Jake	Previous cat	84	Untrained	NA	He brought toys to me and dropped them, obviously very excited and engaged in the play, so I threw them short distances. He would fetch them and bring them back a few times until he got tired.	small, lightweight mice	NA	NA	NA	NA	NA	NA	NA	NA	NA	NA	Toys	small, lightweight mice	Object 1	1-5	Cat	Cat	3	Typical	3	1-10	He sometimes liked to chase the same objects longer distances, especially if they were thrown fast, but that burned more energy, so he would get tired faster and stop bringing them back.	36	3	Young adult	Male	Yes	Gray domestic shorthair (rescue kitty)	Mixed	Mixed	No	1	1	NA	NA		USA	North America	2	25	Female	25	Male	NA
Jarvis	Current cat	78	Untrained	NA	He brought a toy over and dropped it. Threw it for him and he kept coming back with it.	Cat toys	Hair ties	Milk rings	NA	NA	NA	NA	NA	NA	NA	NA	Toys	Cat toys	Object 1	6-10	Cat	Myself	10	Typical	4	1-10	NA	6	0.5	Kitten	Male	Yes	NA	Unknown	Unknown	Yes	2	2	No	NA		USA	North America	4	33	Female	33	Male	NA
Jasper	Current cat	24	Untrained	NA	My wife and I got him a toy mouse made from alpaca, threw it to him, & he would carry it back to us. He still plays fetch but is way lazier about the picking up & returning.	Alpaca mouse	rolled up paper	rolled up lint-roller sheets	NA	NA	NA	NA	NA	NA	NA	NA	Toys	Alpaca mouse	Object 1	11-15	Cat	Myself	12	Typical	4	1-10	He played fetch mostly when he was a little younger, around 3 to 5. Now he mostly just bats things back and chases stuff around, without the picking it up in his mouth and carrying it back	42	3.5	Young adult	Female	Yes	domestic short hair (aka misc)	Mixed	Mixed	Yes	2	2	Yes	1		USA	North America	2	40	Male	41	Female	NA
Jasper	Current cat	60	Untrained	NA	Just evolved after watching Jade fetch	Toy fish	NA	NA	NA	NA	NA	NA	NA	NA	NA	NA	Toys	Toy fish	Object 1	6-10	About equal	About equal	10	Typical	8	1-10	He also likes leaping in the air to swat the fish	6	0.5	Kitten	Male	Yes	Domestic shorthair	Mixed	Mixed	Yes	2	2	Yes	1	Yes	USA	North America	2	60	Female	61	Male	Yes
Jeremiah	Current cat	18	Untrained	NA	Jeremiah began bringing stuffed cat toys to me. He would drop the toy at my feet or in my lap. I figured he wanted to play fetch and started tossing the toys for him.	Pink dinosaur stuffed cat toy	Yoda mouse cat toy	NA	NA	NA	NA	NA	NA	NA	NA	NA	Toys	Pink dinosaur stuffed cat toy	Object 1	1-5	Cat	About equal	3	Typical	4	1-10	NA	18	1.5	Young adult	Male	Yes	Mackeral tabby	Unknown	Unknown	No	1	1	NA	NA	NA	USA	North America	2	20	Female	22	Male	Yes
Jinx	Current cat	24	Untrained	NA	When I throw his toy springs he picks them up in his mouth and carries them back to me. He drops them near me so I can throw them again.	Toy springs	NA	NA	NA	NA	NA	NA	NA	NA	NA	NA	Toys	Toy springs	Object 1	1-5	Cat	Cat	3	Typical	2	1-10	It's very cute	24	2	Young adult	Male	Yes	NA	Unknown	Unknown	Yes	2	2	No	NA		USA	North America	2	42	Female	38	Non-binary	NA
Jojo	Current cat	20	Trained	Clicker training his natural instincts	NA	Balls	Paper	Teddy bears	Springs	NA	NA	NA	NA	NA	NA	NA	Toys	Teddy bears	Object 3	1-5	Myself	Cat	4	Typical	20	11-20	He did it more as a kitten, but will still fetch when amped up.	2	0.17	Kitten	Male	Yes	Na	Unknown	Unknown	No	1	1	NA	NA		USA	North America	2	NA	Male	NA	Male	NA
Jonesy	Current cat	12	Untrained	NA	I throw various things for him to play with, and one time a few weeks after we got him, he brought a toy right back to me. I tossed it again, and he brought it back again. It’s become a regular favorite game.	Small stuffed star	Fluffy ball toy	Paper ball toy	Crumpled paper ball	Stuffed mouse toy	NA	NA	NA	NA	NA	NA	Toys	Paper ball toy	Object 3	31+	About equal	Myself	40	More than typical	6	1-10	I wonder to myself if he learned this from his brother, who began fetching a couple of weeks before he did.	4	0.33	Kitten	Male	Yes	Siamese mix	Mixed	Mixed	Yes	3	3	Yes	1	Yes	USA	North America	2	48	Female	25	Female	NA
Josie	Current cat	2	Untrained	NA	I noticed I'd often look down to see her squeak-meowing at me while I'd be doing something else and she'd be sitting with a toy near both our feet.	plastic spring toys	NA	NA	NA	NA	NA	NA	NA	NA	NA	NA	Toys	plastic spring toys	Object 1	1-5	About equal	About equal	3	Typical	5	1-10	It's super cute?	6	0.5	Kitten	Female	Yes	domestic shorthair	Mixed	Mixed	Yes	2	2	No	NA		USA	North America	2	32	Female	32	Male	NA
Julian	Previous cat	96	Untrained	NA	Julian would run to me with a cat toy carried in his mouth, and drop it at my feet, then look at my face with an excited anticipation for me to play with him. I threw the toy and he would bring it back. He only liked one toy for fetch.	Red and green stuffed mouse	NA	NA	NA	NA	NA	NA	NA	NA	NA	NA	Toys	Red and green stuffed mouse	Object 1	6-10	Cat	Myself	7	Typical	14	11-20	NA	12	1	Young adult	Male	Yes	Himalayan	Persian	Purebred	Yes	3	3	No	NA		USA	North America	3	9	Female	46	Male	NA
Juno	Current cat	24	Untrained	NA	She started bringing me toys to play with and if I threw them she would quote quickly bring them back, regardless of the size of the toy.	Cat toys (small balls and mice)	Stick and string toys	NA	NA	NA	NA	NA	NA	NA	NA	NA	Toys	Cat toys (small balls and mice)	Object 1	6-10	Cat	Cat	6	Typical	8	1-10	It's a really cute behavior and I'm glad someone is researching it. :)	6	0.5	Kitten	Female	Yes	American Shorthair	Mixed	Mixed	No	1	1	NA	NA		USA	North America	2	22	Female	21	Female	NA
Kai	Current cat	3	Trained	I did real life reinforcement learning. Every time he did the right thing, I gave reward (treats). I started by throwing a small mouse stuffy. When he caught it, I gave him half a treat. When he brought it closer to me I gave a bit more, until he eventually fully brought it to me then I gave another full piece of treat. By the way, he is now about 5 months old. I started training him when he is a…	NA	mouse stuffy	NA	NA	NA	NA	NA	NA	NA	NA	NA	NA	Toys	mouse stuffy	Object 1	1-5	About equal	Cat	3	Typical	10	1-10	NA	2.5	0.21	Kitten	Male	Yes	Tabby, probably domestic shorthair	Mixed	Mixed	No	1	1	NA	NA		USA	North America	5	27	Non-binary	30	Non-binary	NA
Kapu	Current cat	36	Untrained	NA	I tossed one of her mice toys to see if it would make her more interested, and she ran over and collected it in her mouth and brought it back to me. So I threw it again!	Mice toys	NA	NA	NA	NA	NA	NA	NA	NA	NA	NA	Toys	Mice toys	Object 1	6-10	About equal	About equal	7	Typical	5	1-10	Before we got Shirley, Kapu played fetch much more often. But she doesn’t like to compete with her sister so now she only really plays when Shirley is busy doing something else.	6	0.5	Kitten	Female	Yes	Domestic longhair	Mixed	Mixed	Yes	2	2	No	NA	Yes	USA	North America	2	39	Female	42	Male	NA
Karl	Current cat	84	Untrained	NA	Karl was playing with a stuffed toy and bring it to me, stared at me and I understood he wanted me to throw it away, that’s what I have done and he runs after the toy and give it back to me again	Stuffed toys	Aluminium balls	NA	NA	NA	NA	NA	NA	NA	NA	NA	Toys	Stuffed toys	Object 1	1-5	Cat	Cat	4	Typical	2	1-10	He started the fetching session by bringing to me his toy and if I don’t understand that he wants to play fetch he will try to catch my attention (vocalization, touch me, stare at me). Then I will take the toy and moving it a bit while talking to Karl then throwing the toy away and Karl will run to it. Occasionally he will « attack the toy » by chewing it before bringing it back to me	18	1.5	Young adult	Male	Yes	Stray cat	Unknown	Unknown	No	1	1	NA	NA		France	Europe	2	31	Female	28	Male	NA
Khonshu	Current cat	11	Trained	Threw mouse toy off the bed every night before bed and he would jump off and bring it back to me.	NA	Mouse toys	Crumpled up paper	NA	NA	NA	NA	NA	NA	NA	NA	NA	Toys	Mouse toys	Object 1	6-10	About equal	Myself	10	Typical	30	21-30	NA	13	1.08	Young adult	Male	Yes	Maincoon	Maine Coon	Purebred	Yes	5	5	No	NA		USA	North America	3	40	Male	41	Female	NA
Kieran	Current cat	192	Trained	Used clicker training to teaching him to pick up and retrieve objects	NA	Springy toy	Paper ball	Bottle tops / lids	Miniature knit dolls	NA	NA	NA	NA	NA	NA	NA	Toys	Springy toy	Object 1	1-5	About equal	Myself	3	Less than typical	6	1-10	Kieran likes to learn.	5	0.42	Kitten	Male	Yes	Abyssinian tabby	Abyssinian	Purebred	Yes	2	2	Yes	1	Yes	USA	North America	2	57	Female	72	Male	NA
Kiki-jiki	Current cat	6	Untrained	NA	Kiki would bring me toys and pile them on my bed. After a while I stated throwing them off and he would bring them back.	Small mouse toy	Puff ball	Toy attached to string	Really any small stuffed toy	NA	NA	NA	NA	NA	NA	NA	Toys	Small mouse toy	Object 1	6-10	Cat	Myself	8	Typical	10	1-10	He started all on his own but if he feels I’m not paying enough attention to him he will start bringing me toys.	4	0.33	Kitten	Male	Yes	Cornish rex	Cornish Rex	Purebred	Yes	2	2	No	NA		USA	North America	1	34	Female	NA	NA	NA
Kimba	Previous cat	60	Untrained	NA	Noticed he started bringing toys to our feet when he wanted to play - threw one of them and he brought it back.	soft cat toy balls	stuffed animals	NA	NA	NA	NA	NA	NA	NA	NA	NA	Toys	soft cat toy balls	Object 1	1-5	About equal	Cat	4	Typical	15	11-20	NA	72	6	Young adult	Male	Yes	Bengal	Bengal	Purebred	No	1	1	NA	NA		Canada	North America	3	15	Female	53	Male	NA
Kimi	Current cat	18	Untrained	NA	He started out just picking up toys and carrying them to new rooms, even rather difficult wands. This normally happened when we were not playing with him and he wanted to play. Eventually he got to where he would return smaller toys to you specifically when you threw them.	Wands	Balls	NA	NA	NA	NA	NA	NA	NA	NA	NA	Toys	Wands	Object 1	1-5	Cat	Myself	5	Typical	4	1-10	NA	6	0.5	Kitten	Male	Yes	NA	Unknown	Unknown	Yes	1	1	No	NA		USA	North America	2	22	Male	49	Female	NA
Kip	Current cat	41	Trained	Grab his toy from his mouth and throw it. Continue this until he realized that if I had the toy, I would throw it for him. To practice, I would move around the room every time I threw so he didn't associate a specific location with the throwing.	NA	Toys	Balls of paper/wrappers	NA	NA	NA	NA	NA	NA	NA	NA	NA	Toys	Toys	Object 1	1-5	Cat	About equal	3	Typical	5	1-10	Kip loses his toys frequently so fetching is not as common anymore.	12	1	Young adult	Male	Yes	tabby	Unknown	Unknown	No	1	1	NA	NA	Yes	Canada	North America	5	26	Female	28	Male	NA
Kipo	Current cat	12	Untrained	NA	She mostly plays fetch with my partner Ryan. He said he noticed it first when he was trying to get her to play with one of her toys (known as "green mouse") one night while he was watching TV. (We like to get her to play for a bit before we go to bed because then she is less likely to start meowing in the middle of the night.) He threw green mouse across the room to try to interest her. She chase…	green mouse toy	other mouse-shaped toys (this pretty rare)	NA	NA	NA	NA	NA	NA	NA	NA	NA	Toys	green mouse toy	Object 1	1-5	About equal	Cat	3	Less than typical	10	1-10	She doesn't play fetch every day, it seems kind of random. Sometimes we try to get her to play by throwing green mouse but she doesn't engage, or she chases green mouse but doesn't bring her back to us--those times, she seems more interested in playing something else (e.g., chase the laser pointer). Sometimes she brings green mouse to us and initiates the game of fetch (as long as we notice that …	9	0.75	Kitten	Female	Yes	domestic medium hair	Mixed	Mixed	No	1	1	NA	NA		USA	North America	2	43	Female	42	Male	NA
Kira	Current cat	18	Untrained	NA	I tossed a toy out for her and she brought it back and dropped it at my feet. I thought it was curious so i tossed it again and she brought it back again.	Small stuffed bear toy	NA	NA	NA	NA	NA	NA	NA	NA	NA	NA	Toys	Small stuffed bear toy	Object 1	11-15	About equal	Myself	12	Less than typical	10	1-10	Kira will bite my ankles or toes to get my attention when she wants to play fetch. By that time she has already brought her toy bear to me to throw for her. She only plays fetch with this one toy for some reason. Also when she brings it back to me she often "wrestles" me a bit before she lets go of the toy for me to throw again. :)	6	0.5	Kitten	Female	Yes	Devon Rex	Devon Rex	Purebred	Yes	2	2	Yes	1	Yes	Canada	North America	2	39	Male	25	Female	NA
Kiska	Current cat	24	Untrained	NA	Kiska fetched as a kitten, but mostly just her favourite toy that was like a security blanket.	Kitten Kong	NA	NA	NA	NA	NA	NA	NA	NA	NA	NA	Toys	Kitten Kong	Object 1	1-5	Myself	About equal	1	Typical	1	1-10	Kiska doesn't play fetch now she's grown. She eventually outgrew her kitten kong and that was what she most liked to fetch.	4	0.33	Kitten	Female	Yes	Snow Bengal	Bengal	Purebred	Yes	2	2	Yes	1	Yes	UK	Europe	1	36	Female	NA	NA	NA
KitKat	Current cat	12	Untrained	NA	She brought a toy mouse in her mouth and sat at my feel meowing until I threw it	Toy mouse	NA	NA	NA	NA	NA	NA	NA	NA	NA	NA	Toys	Toy mouse	Object 1	11-15	Cat	Myself	15	Typical	20	11-20	NA	6	0.5	Kitten	Female	Yes	Domestic shorthair	Mixed	Mixed	Yes	3	3	No	NA		USA	North America	3	50	Male	45	Female	NA
Kitten	Current cat	180	Untrained	NA	We had a set of stairs he liked to sprint up after his mousie toys, and then he liked to roll down the stairs after it. Figured I’d see if he’d go get the mouse if I tossed it across the room… and lo and behold… he did. Not 100% consistent about it, but he’s bring it back until he got bored or distracted. Behavior has become less reliable as he has gotten older… but he also lived with my parents …	Mousie toy. Small, fuzzy. Likes to rip the tails off.	NA	NA	NA	NA	NA	NA	NA	NA	NA	NA	Toys	Mousie toy. Small, fuzzy. Likes to rip the tails off.	Object 1	6-10	About equal	Cat	6	Typical	10	1-10	It’s been quite a few years since we played fetch consistently. As he’s gotten older he’s gotten less likely to actually being the toy back; sometimes he’ll bring it about halfway back and then stare at me.	18	1.5	Young adult	Male	Yes	NA	Unknown	Unknown	Yes	2	2	No	NA		USA	North America	1	37	Male	NA	NA	NA
klaus	Current cat	3	Untrained	NA	He will bring his mouse and lay it near us. Then he stares until you throw it. Then he brings it back. Sometimes he can be very demanding.	Small toy mouse	NA	NA	NA	NA	NA	NA	NA	NA	NA	NA	Toys	Small toy mouse	Object 1	6-10	Cat	Myself	10	Less than typical	30	21-30	If we don’t notice him, he will jump up on us to get our attention. He is still a kitten.	3	0.25	Kitten	Male	Yes	NA	Unknown	Unknown	Yes	3	3	No	NA		USA	North America	2	49	Female	46	Male	NA
Kofi	Current cat	36	Untrained	NA	My computer desk sits in the dining room, next to the door to our hall. Kofi brought me the mouse, then sat beside me. On a whim, I threw the mouse down the hall. He ran after it, played with in for a few seconds, then carried back to the desk, dropping it on my keyboard. We repeated this for around five minutes.	Yellow mouse toy	Orange mouse toy	NA	NA	NA	NA	NA	NA	NA	NA	NA	Toys	Yellow mouse toy	Object 1	1-5	Cat	Cat	1	Less than typical	8	1-10	He will occasionally bring me other toys to play with, but not as part of a fetching game (a feather boa on a wand)	8	0.67	Kitten	Male	Yes	DSH	Mixed	Mixed	Yes	2	2	No	NA		UK	Europe	2	47	Male	37	Female	NA
Kovu	Current cat	21	Untrained	NA	I had a toy dog that you could put small foam balls in the mouth of and squeeze to make the ball go flying. Kovu was 2-4 months old at the time and he loved running after the balls it shot. I would either shoot or throw the balls when they were near me and, at some point, he started bringing them near me if he wanted to play. I would say "For me?! Thank you!!" and then throw it for him. He eventu…	Small foam toy balls	Foam balls for cats	NA	NA	NA	NA	NA	NA	NA	NA	NA	Toys	Foam balls for cats	Object 2	6-10	Cat	Cat	7	Typical	5	1-10	Kovu will initiate fetch most of the time unless I see a ball out in the open. He goes through phases of how much he wants to play and it's usually dependant on how much I am home and if he has any out. If a ball gets stuck or lost while we're playing, he will paw at wherever it is until he gets it, my other cat gets it for him or I come to help. He also remembers where the balls are if he loses …	4	0.33	Kitten	Male	Yes	DSH	Mixed	Mixed	No	1	1	NA	NA		USA	North America	1	31	Female	NA	NA	NA
Kovu	Current cat	36	Untrained	NA	When throwing a toy for him to fetch he brought it back. He tends to drop them in a glass of water if there is one close by. He likes water.	Bow - like the one on Xmas presents (favourite toy)	Toy mouse	NA	NA	NA	NA	NA	NA	NA	NA	NA	Toys	Bow - like the one on Xmas presents (favourite toy)	Object 1	6-10	About equal	Myself	8	Typical	8	1-10	He is a Bengal cat, so this behaviour would be normal for him.	10	0.83	Kitten	Male	Yes	Bengal	Bengal	Purebred	No	1	1	NA	NA		UK	Europe	2	31	Female	32	Male	NA
Kraken	Current cat	15	Untrained	NA	She loves crinkly things and things with tape. She pounced on a piece of paper I had crumpled & put on the table, batted it off to the floor, then picked it up and brought it to me. I threw it across the room. She attacked, played with it a bit, then brought it back.	crumpled paper	shiny foil toys	tiny stuffed octopus (rarely)	NA	NA	NA	NA	NA	NA	NA	NA	Toys	tiny stuffed octopus (rarely)	Object 3	6-10	Myself	Cat	7	Typical	10	1-10	She really loves crumpled paper. She'll fetch a piece of paper at least twice every time I throw it. But the longer "games" of fetch happen less often.	4	0.33	Kitten	Female	Yes	Longhair tortiseshell	Mixed	Mixed	No	1	1	NA	NA	Yes	USA	North America	2	56	Female	18	Non-binary	Yes
Kuma	Current cat	2	Untrained	NA	I would throw toys for her and she would sometimes bring them back, look up at me, and start meowing. Other times I would check on her because she was yowling like crazy, and she would have her toy there waiting for me to throw it	Toy mouse	Toy hamburger	NA	NA	NA	NA	NA	NA	NA	NA	NA	Toys	Toy hamburger	Object 2	1-5	About equal	Cat	5	Typical	30	21-30	I noticed she only likes to play with toys small enough for her to fetch, and doesn’t like things on a string or anything she cannot carry around with her in her mouth	29	2.42	Young adult	Female	Yes	Mediumhair domestic	Mixed	Mixed	No	1	1	NA	NA		USA	North America	2	34	Female	31	Male	NA
Lara	Previous cat	9	Trained	Threw toy mouse and called her back when she picked mouse up. Didn’t really need much training to be honest.	NA	Toy mouse	NA	NA	NA	NA	NA	NA	NA	NA	NA	NA	Toys	Toy mouse	Object 1	1-5	About equal	Myself	5	Typical	30	21-30	Had to be strict about how long we played for as she would get way too excited and start to claw my hand to try to get the mouse	2	0.17	Kitten	Female	Yes	Sphynx x domestic short hair	Mixed	Mixed	Yes	2	2	No	NA		UK	Europe	2	39	Female	41	Male	NA
Lasty	Current cat	72	Untrained	NA	He brought a toy up to me and I threw it for him to chase. But he brought it back to me again and again after I threw it.	Mouse toy	Ball toy	NA	NA	NA	NA	NA	NA	NA	NA	NA	Toys	Mouse toy	Object 1	1-5	Cat	Cat	5	Typical	1	1-10	He initiates the fetching and sometimes gets confused if the toy lands in a strange place, or if he drops it on the way back to me. He used to fetch more in our old apartment, but for whatever reason he gets more distracted in our current one.	12	1	Young adult	Male	Yes	Siamese mix	Mixed	Mixed	No	1	1	NA	NA		Japan	Asia	2	37	Female	34	Male	NA
Latte	Current cat	20	Untrained	NA	I didnt train him, he already played fetch when i got him as a kitten of 5 months	knitted woolen toys catnip infused	Soft toy (mouse)	Paper balls	NA	NA	NA	NA	NA	NA	NA	NA	Toys	knitted woolen toys catnip infused	Object 1	21-25	Myself	Myself	25	Typical	40	31-40	He is particularly fond of playing fetch when im in bed & he brings the woolen toy for me to throw	5	0.42	Kitten	Male	Yes	Siamese	Siamese	Purebred	No	1	1	NA	NA		Norway	Europe	1	73	Female	NA	NA	NA
Laverne	Current cat	13	Untrained	NA	She's always brought back toys we throw for her.	Cat toys	NA	NA	NA	NA	NA	NA	NA	NA	NA	NA	Toys	Cat toys	Object 1	6-10	Myself	Cat	7	Typical	6	1-10	She's less reliable/persistent about it than Mu was.	24	2	Young adult	Female	Yes	American shorthair	Mixed	Mixed	No	1	1	NA	NA	Yes	USA	North America	2	36	Female	41	Male	Yes
Lea	Current cat	24	Untrained	NA	It happened years ago, now she's old and doesn't play that much. I was doing my homeworks and she wanted my attention. I tossed a toy I made for her, a sort of braid of string. I think I tossed it just to make her go away, hoping she'll play with it by herself. Instead, she fetched it multiple times, across the room and downstairs. We didn't play fetch often tho, she likes more playing with the o…	A little toy made of string	NA	NA	NA	NA	NA	NA	NA	NA	NA	NA	Toys	A little toy made of string	Object 1	31+	About equal	About equal	68	Typical	5	1-10	NA	48	4	Young adult	Female	Yes	NA	Unknown	Unknown	Yes	2	2	No	NA		Italy	Europe	3	NA	Prefer not to say	NA	Female	NA
Leela	Current cat	24	Untrained	NA	She would drop her catnip mice at our feet, and we would throw them just to see what she’d do. And that thing was fetch.	Catnip/feather mice	Hair ties	Na	Na	Na	Na	Na	Na	Na	Na	Na	Toys	Catnip/feather mice	Object 1	1-5	Cat	Cat	5	Less than typical	10	1-10	Sometimes she yells at you until you throw the mouse, to initiate a session	12	1	Young adult	Female	Yes	Half tabby half Siamese	Mixed	Mixed	Yes	1	1	No	NA		USA	North America	5	41	Male	46	Female	NA
Legs	Previous cat	37	Untrained	NA	She would drop a toy mouse at my feet when she wanted to play. I’d throw it and she’d bring it back several times.	Toy mouse	Little fabric ball	NA	NA	NA	NA	NA	NA	NA	NA	NA	Toys	Toy mouse	Object 1	1-5	Cat	Cat	5	Typical	3	1-10	NA	18	1.5	Young adult	Female	Yes	Domestic shorthair	Mixed	Mixed	No	1	1	NA	NA		Italy	Europe	2	27	Female	30	Female	NA
Lemmy (or Lem Lem)	Current cat	17	Untrained	NA	He started by bringing us toy mice and staring at us. We assumed this meant that he wanted to play, so we tried throwing the mouse. He went after it and brought it back to us	Toy mouse (but mostly only the pink-colored ones)	NA	NA	NA	NA	NA	NA	NA	NA	NA	NA	Toys	Toy mouse (but mostly only the pink-colored ones)	Object 1	1-5	About equal	Cat	1	Typical	25	21-30	NA	12	1	Young adult	Male	Yes	NA - but domestic short hair probably?	Mixed	Mixed	Yes	2	2	No	NA		USA	North America	2	32	Female	33	Male	NA
Lemon	Current cat	48	Untrained	NA	I'm not entirely sure how we first noticed, I think we would be playing with her and maybe another cat and tossing around some brightly coloredtoy mice. Sometimes she would bat it around, but once we began to notice that she would bring thevtoy back we began throwing it for her to fetch.	Fabric toys	NA	NA	NA	NA	NA	NA	NA	NA	NA	NA	Toys	Fabric toys	Object 1	6-10	About equal	About equal	6	Typical	0	0-0.5	Lemon was very interested in fetching between late kittenhood and maybe age 6 or 7, she's currently 12 and while she's still very playful she prefers to play fight or bat small objects around the floor instead of fetching.	5	0.42	Kitten	Female	Yes	Domestic longhair	Mixed	Mixed	Yes	9	7+	No	NA		USA	North America	2	31	Non-binary	34	Male	NA
Lerik	Current cat	41	Untrained	NA	Lerik brought the plush mouse, went after it when I threw it and brought it back	Plush mouse	NA	NA	NA	NA	NA	NA	NA	NA	NA	NA	Toys	Plush mouse	Object 1	6-10	Cat	Cat	10	Typical	50	41-50	NA	12	1	Young adult	Male	Yes	Siberian cat	Siberian	Purebred	No	1	1	NA	NA		Germany	Europe	1	41	Female	NA	NA	NA
Leroy	Current cat	10	Untrained	NA	He’d bring his toy over to us and meow/fuss until it was thrown, then he started bringing it back, too.	Small mouse toy	Small red mouse toy without tail	Hair ties	NA	NA	NA	NA	NA	NA	NA	NA	Toys	Small red mouse toy without tail	Object 2	21-25	Cat	About equal	25	Typical	35	31-40	Leroy likes to drop the toy he fetches into a shoe instead of giving it to humans.	5	0.42	Kitten	Male	Yes	Unknown	Unknown	Unknown	Yes	2	2	No	NA		USA	North America	2	NA	Female	NA	Male	NA
Liebe	Current cat	60	Untrained	NA	Knowing Ouzo enjoyed it I would toss toys and see if he'd play. He chose to fetch but only does it twice or maybe 3 times	stuffed mousie toy	NA	NA	NA	NA	NA	NA	NA	NA	NA	NA	Toys	stuffed mousie toy	Object 1	1-5	Cat	Cat	2	Typical	10	1-10	Liebe is deeply deeply inbred and has a lot of cognitive issues. He's not dumb, he can be very clever, but also he stares at the wall for hours.	6	0.5	Kitten	Male	Yes	DSH	Mixed	Mixed	Yes	3	3	No	NA	Yes	USA	North America	3	47	Female	55	Male	Yes
Loki	Current cat	12	Untrained	NA	Loki is almost a year old, but she has a favorite toy which is a stuffed rainbow and I think she likes the way it curves for a perfect hold in her mouth. I would throw the toy and she would run after it like any cat would but then she would deliberately bring it back to me and drop it. It has become such a thing now that if I tell her to go get her toy, she will sometimes know exactly what I want…	small stuffed rainbow toy	NA	NA	NA	NA	NA	NA	NA	NA	NA	NA	Toys	small stuffed rainbow toy	Object 1	11-15	About equal	About equal	15	Typical	25	21-30	Sometimes she will drop it right out of my reach and if I'm reaching for it she will look down at it and bat at it until it gets closer to me and I can grab it. She actually one of the smartest cats I've ever had. When I cant play though she will wonder around with it in her mouth ( Kind of like she's looking for a place to put it or hide it, a bit like a dog would do )	5	0.42	Kitten	Female	No	NA (average black cat)	Unknown	Unknown	No	1	1	NA	NA		USA	North America	4	47	Female	51	Male	NA
Louise	Current cat	54	Untrained	NA	Louise carries her toys in her mouth started dropping them nearby for us to throw for her. She was probably 6 months old when this started.	Cat spring	Toy mouse	NA	NA	NA	NA	NA	NA	NA	NA	NA	Toys	Cat spring	Object 1	1-5	Cat	Cat	3	Typical	4	1-10	She is not good about dropping the objects a reasonable distance from the thrower	6	0.5	Kitten	Female	Yes	NA	Unknown	Unknown	Yes	2	2	Yes	1	Yes	USA	North America	2	40	Female	40	Male	NA
lucifer	Previous cat	84	Trained	he loved to chase toys and grab them, so i started calling him back by shaking the treat jar when he was holding the toy. if/when he brought it back, he got a treat. if he came back sans treat, he got a brief petting instead. then i'd get the toy and try again. (time is approximate b/c lucifer died in 1983 and my memory is hazy)	NA	cat toy	NA	NA	NA	NA	NA	NA	NA	NA	NA	NA	Toys	cat toy	Object 1	6-10	Myself	Cat	7	Typical	8	1-10	7 and 8 are guesses as it was a very long time ago	120	10	Senior	Male	Yes	domestic shorthair	Mixed	Mixed	No	1	1	NA	NA	No	USA	North America	2	15	Non-binary	40	Female	NA
Lucy	Previous cat	144	Untrained	NA	We were playing with toy mice and if you threw them she would bring them back	Toy mice	Balls	Feather toy	Small stuffed animal	NA	NA	NA	NA	NA	NA	NA	Toys	Toy mice	Object 1	6-10	Cat	About equal	6	Typical	30	21-30	She had a favorite mouse toy we called big purple that she couldn’t resist	12	1	Young adult	Female	Yes	Domestic shorthair	Mixed	Mixed	Yes	3	3	No	NA		USA	North America	3	25	Female	50	Male	NA
Luna	Current cat	48	Untrained	NA	I would throw toys for her to run after, and started to grab them in her mouth and start to carry them partly or all the way back to me and drop them again	Toys with feathers	Toys with String	Fishing toy	Small round plush toys	NA	NA	NA	NA	NA	NA	NA	Toys	Toys with feathers	Object 1	1-5	Cat	Cat	4	Less than typical	2	1-10	She won't always fetch a toy that she's fetched before if she doesn't feel like it. Sometimes drops the toy before coming back to me, sometimes brings it back all the way each time. Seems to depend on her energy and interest	12	1	Young adult	Female	Yes	Korean short hair (tortoiseshell)	Mixed	Mixed	No	1	1	NA	NA		USA	North America	4	29	Female	26	Female	NA
Lynx	Current cat	12	Untrained	NA	He developed a strong interest in playing with the plastic cat toy springs so I began throwing them so he could chase them across the house (he would previously just enjoy batting them around and chasing them on his own). He soon learned he could carry the springs in his mouth and began carrying them around. After some time of that he began bringing them to me for me to throw. He is a bit differe…	Plastic cat toy spring	NA	NA	NA	NA	NA	NA	NA	NA	NA	NA	Toys	Plastic cat toy spring	Object 1	1-5	About equal	Cat	3	Typical	7	1-10	It was hard to tell when he wanted me to throw the toy and when he just wanted to have the toy laying next to him while he rested. He would often come drop it on my desk and lay down to just be near me and give me a pained look when I rudely threw his toy down the hall. Other times he would drop it on my desk and stare at me, waiting for me to throw it so he could use my desk as a runway and laun…	12	1	Young adult	Male	Yes	Possible persian mix (he was found as a stray/feral but his markings, body type, and fur texture are similar to a persian. his muzzle is short but not smushed.)	Mixed	Mixed	Yes	6	6	Yes	2	Yes	USA	North America	3	20	Female	60	Female	NA
Maddie	Current cat	28	Untrained	NA	I had just adopted her and was sitting in a large chair. We have these plastic spring toys that our previous cat and the one we adopted before her both ignored. She climbed up beside me in the chair and dropped it beside me. Now, I'm blind, so I didn't realize she was doing this until she nudged it against my leg. Fascinated, I picked up the toy and tossed it, thinking she'd go after it and play …	the plastic spring cat toys	NA	NA	NA	NA	NA	NA	NA	NA	NA	NA	Toys	the plastic spring cat toys	Object 1	1-5	About equal	Cat	2	Typical	4	1-10	This is likely out of scope for your research, but as my husband and I are both blind, about 2/3 of the time if we don't notice she's brought the spring to us, she'll drop it right on top of us, nudge us with it, or just wander around on or beside us until we realize it and go searching for the spring. It's extremely cute, and very smart of her, especially since she did this almost from day one.	10	0.83	Kitten	Female	Yes	NA	Unknown	Unknown	No	1	1	NA	NA	Yes	USA	North America	2	46	Female	26	Non-binary	NA
Mage	Current cat	88	Untrained	NA	We just tried it one day	Toy mouse	Stuffed soda toy with streamers	Anything she can find	NA	NA	NA	NA	NA	NA	NA	NA	Toys	Stuffed soda toy with streamers	Object 2	16-20	Cat	Myself	20	Typical	30	21-30	She’s relentless. She will scratch at our feet until we play with her.	12	1	Young adult	Female	Yes	NA but she is a tortus shell	Unknown	Unknown	No	1	1	NA	NA		USA	North America	3	25	Female	26	Male	NA
Maggie	Current cat	33	Untrained	NA	She would bat around a crocheted toy very vigorously and would carry it around with her sometimes. Once she came up to me with it and I threw it for her to have her chase after it. After she played with it for a bit, she picked it up and brought it to me.	Green crocheted toy (light in weight)	Dried flower heads	NA	NA	NA	NA	NA	NA	NA	NA	NA	Toys	Green crocheted toy (light in weight)	Object 1	1-5	Cat	Cat	4	Typical	6	1-10	Maggie usually begins to play with the toy or dried grass heads on her own and then will pick them up in her mouth to bring it to us. Usually we are busy in the kitchen and she drops it at our feet and meows and chirps until we pick it up to throw it down the hallway. If it is thrown far enough, she will run over and bat it around for a minute or two and then bring it back to the kitchen to repea…	11	0.92	Kitten	Female	Yes	NA	Unknown	Unknown	Yes	2	2	No	NA	Yes	Germany	Europe	2	33	Female	31	Male	NA
Mangú	Previous cat	18	Untrained	NA	He would bring toys or other objetos to you and meow and sometimes bite you until you threw it	His stuffed toys	Childrens stuffed toys	NA	NA	NA	NA	NA	NA	NA	NA	NA	Toys	Childrens stuffed toys	Object 2	1-5	About equal	Cat	3	Typical	1.5	1-10	Mangú passed away May of 2021, when he was 20 years old. He mostly played fetch when he was young, the first 1 or 2 years he lived with us (2001-2002 ish).	12	1	Young adult	Male	Yes	N/A	Unknown	Unknown	No	1	1	NA	NA		USA	North America	5	29	Female	28	Female	NA
Mao	Current cat	53	Untrained	NA	He would bring toys to us and wait expectantly	Shiny toy soft ball	Bird toy	Sticks	Mouse toys	NA	NA	NA	NA	NA	NA	NA	Toys	Shiny toy soft ball	Object 1	6-10	Cat	Myself	10	Typical	60	51-60	He very rarely wants to stop.	4	0.33	Kitten	Male	Yes	Bengal	Bengal	Purebred	No	1	1	NA	NA		UK	Europe	3	NA	Female	NA	Male	NA
Marie	Current cat	20	Trained	Marie has a favorite toy she drags into her cat tunnel. I would stand next to the tunnel and throw the toy for her to chase, then retrieve it when she brought it into the tunnel. She caught on quickly, and I could stand further and further away from the tunnel. After a couple weeks she would bring the toy to wherever I was in the house so I would throw it.	NA	Fish taco cat toy	Ribbons	Hair ties	NA	NA	NA	NA	NA	NA	NA	NA	Toys	Fish taco cat toy	Object 1	1-5	Cat	About equal	5	Typical	15	11-20	Marie will sometimes bring her fish taco toy into my bedroom while I’m sleeping and expect me to throw it. Those initiations don’t usually result in fetch sessions.	5	0.42	Kitten	Female	Yes	Domestic shorthair	Mixed	Mixed	No	1	1	NA	NA		USA	North America	1	29	Female	NA	NA	NA
Marlene	Current cat	1	Untrained	NA	I've noticed that during play with her favourite toy she will bring it to me to continue the play.	Toy Squirrel on a string	NA	NA	NA	NA	NA	NA	NA	NA	NA	NA	Toys	Toy Squirrel on a string	Object 1	6-10	Cat	Myself	6	Typical	30	21-30	Marlene adores playing and will play for long periods. She brings her toy to me and makes a special sound so I notice she is there. I then swing her toy around which she will chase until she catches it. She briefly takes the toy away and yowls & them returns the toy to me so we can start again.	204	17	Senior	Female	Yes	Moggy	Mixed	Mixed	Yes	3	3	No	NA	Yes	UK	Europe	2	51	Female	47	Male	Yes
Marmite	Previous cat	54	Untrained	NA	We were just playing with some crumpled up paper, i threw it into the kitchen from the living room, he ran and got it, then continued to do it with any toy that got thrown for about 4 years roughly, before he just stopped	crumpled paper	soft mouse toy	small soft golf balls	NA	NA	NA	NA	NA	NA	NA	NA	Toys	soft mouse toy	Object 2	1-5	Myself	About equal	4	Typical	6	1-10	He was a very affectionate cat, extremely talkative and enjoyed lots of cuddles, he passed away last year with a tumour in his mouth i couldn't affortd to get sorted, his sister Cheese still lives with me, she was the runt and marmite would always bully her off my lap so he could get attention, I had a cat growing up and I've known lots of cats, none as talkative and affectionate as marmite, i wa…	27	2.25	Young adult	Male	Yes	na	Unknown	Unknown	Yes	2	2	No	NA		UK	Europe	1	29	Male	NA	NA	NA
Mars	Current cat	24	Untrained	NA	He would bring us his toy mice (‘mousey’) and drop them at our feet and then meow until someone picked them up. He’d then go into his hunting pose until we either threw it or he got too excited and tried to grab it back. If he just grabbed it back he’d do the same thing again until we threw it. We’ve had him since he was born and he still does this	Toy mice	Balls	Catnip cushions	NA	NA	NA	NA	NA	NA	NA	NA	Toys	Toy mice	Object 1	6-10	Cat	Myself	6	Typical	45	41-50	He plays fetch every day, it’s his favourite way to initiate a play interaction - often more than once a day.	2	0.17	Kitten	Male	Yes	Domestic shorthair	Mixed	Mixed	Yes	3	3	No	NA		UK	Europe	2	26	Female	28	Male	NA
Martha	Current cat	12	Untrained	NA	When she was a few months old she would drop toys at my feet and when I tossed them she would bring them back	Cat springs	Cat balls	Toy mice	NA	NA	NA	NA	NA	NA	NA	NA	Toys	Cat springs	Object 1	1-5	About equal	About equal	3	Typical	15	11-20	Martha will fetch a few times a night	0	0	Kitten	Female	Yes	Nebelung	Nebelung	Purebred	No	1	1	NA	NA	Yes	Canada	North America	3	NA	Prefer not to say	NA	Prefer not to say	NA
Marty	Current cat	24	Untrained	NA	His favourite toy was a tiny stuffed mouse and when I threw it he’d bring it back to me on his own and drop it for me to throw again. Admittedly I did encourage this behaviour by calling “fetch Mousie!” whenever he did it but I don’t think it actually made much difference. He also eventually started doing this with his almost full-sized stuffed otter (the otter’s name was Finbar).	Stuffed mouse	Stuffed otter	NA	NA	NA	NA	NA	NA	NA	NA	NA	Toys	Stuffed mouse	Object 1	1-5	Myself	Cat	5	Typical	20	11-20	Marty is very old and lazy now and doesn’t fetch anymore. The behaviour was most common when he was young - between 1 and 3 years old. Now he doesn’t do anything but eat, ask for food, sleep, and cuddle.	9	0.75	Kitten	Male	Yes	Domestic shorthair	Mixed	Mixed	No	1	1	NA	NA		Australia	Australasia	1	38	Female	NA	NA	NA
Marty	Current cat	42	Untrained	NA	He mimicked the other cat and started playing fetch after we threw a toy for him.	Mouse cat toy	NA	NA	NA	NA	NA	NA	NA	NA	NA	NA	Toys	Mouse cat toy	Object 1	1-5	Myself	Cat	4	Typical	3	1-10	He went through a phase of playing fetch, then wouldn’t fetch any more. Recently he’s started playing again.	54	4.5	Young adult	Male	Yes	Tabby cat	Unknown	Unknown	Yes	2	2	Yes	1	Yes	USA	North America	2	62	Female	66	Male	NA
Maurice	Previous cat	36	Untrained	NA	I threw a mouse for him and he spontaneously brought it back.	Soft toy mouse	Foil ball	Outlet cover (really!)	NA	NA	NA	NA	NA	NA	NA	NA	Toys	Soft toy mouse	Object 1	16-20	Myself	Cat	20	Typical	3	1-10	NA	4	0.33	Kitten	Male	Yes	NA	Unknown	Unknown	Yes	2	2	No	NA		USA	North America	2	30	Female	33	Male	NA
Max	Current cat	73	Untrained	NA	I threw a catnip mouse on the ground and he chased it and brought it back to me. I laughed and repeated the process and he did it again!	Catnip mouse	NA	NA	NA	NA	NA	NA	NA	NA	NA	NA	Toys	Catnip mouse	Object 1	1-5	Myself	Myself	5	Typical	1	1-10	He will go out of his way to try to catch it mid-air. I’ll show it to him and lob it, and he’ll jump several feet to try to catch it. I have it in a slo-mo video, it’s hilarious.	12	1	Young adult	Male	Yes	Tuxedo mix	Mixed	Mixed	Yes	2	2	No	NA		USA	North America	2	33	Female	34	Female	NA
Maxipuss	Current cat	96	Untrained	NA	I threw a toy for him, thinking he’d just play with it, and he brought it back to me.	Jingling ball	Stuffed toy mouse with feather-tail on a fishing stick (brings the whole thing back)	Stuffed toy mouse on its own but with stringy tail	NA	NA	NA	NA	NA	NA	NA	NA	Toys	Stuffed toy mouse on its own but with stringy tail	Object 3	6-10	Myself	Myself	8	Typical	3	1-10	Maxi is an avid hunter of small rodents and birds. And bring them to me. His mother was the same.	4	0.33	Kitten	Male	Yes	Brown Tabby DSH	Mixed	Mixed	Yes	2	2	No	NA		UK	Europe	1	41	Female	NA	NA	NA
McGee	Current cat	146	Untrained	NA	We would throw the toy mice and she would pick them up and run them back.	Toy mice	Hair ties	Glitter balls	Small stuffed animals	NA	NA	NA	NA	NA	NA	NA	Toys	Toy mice	Object 1	1-5	About equal	Cat	5	More than typical	2	1-10	Not anymore, but for a while McGee would end the fetching sessions by "drowning" the toy in her water bowl. She has stopped this behavior.	10	0.83	Kitten	Female	Yes	Tortoiseshell	Unknown	Unknown	Yes	4	4	No	NA		USA	North America	3	36	Female	50	Male	NA
Meme	Current cat	22	Untrained	NA	He started bringing me some hair scrunchies he saw around the house as a gift. One day I threw it back... but then he brought me again and thought I was playing. I had to accept that from then on.	Toy mice	Hair scrunchies	Cork	Bottle caps	Face masks	My eye mask	Earbud rubber	NA	NA	NA	Anything round he can hold with the mouth	Toys	Toy mice	Object 1	21-25	Cat	Myself	25	Less than typical	5	1-10	If it were by him, that's all I would do with my life.	3	0.25	Kitten	Male	Yes	NA	Unknown	Unknown	Yes	NA	NA	No	NA		Brazil	South America	5	28	Non-binary	26	Male	NA
Mephistopheles	Current cat	24	Untrained	NA	He would drop some of his toys on the couch near us, and if we threw them, would immediately leap to retrieve them and bring them back.	Toy in the shape of a flat (unstuffed) mouse	Feathers	Felt-covered pipe cleaners	NA	NA	NA	NA	NA	NA	NA	NA	Toys	Toy in the shape of a flat (unstuffed) mouse	Object 1	1-5	Cat	Cat	2	Less than typical	3	1-10	It is extremely cute :) and sometimes he will drop the toy on his way back to the couch but not notice it. He still acts as if he’s delivered the toy, and insists on it being thrown. (I go find it when he does that.)	18	1.5	Young adult	Male	Yes	NA (but has some characteristics in common with a mau)	Unknown	Unknown	Yes	2	2	No	NA		USA	North America	2	31	Female	31	Male	NA
Mercedes	Current cat	72	Untrained	NA	Almost as soon as I began throwing items (generally long string toys) for her to chase, she began bringing them back for me to throw again - once she's chased the toy down, she'll pick it up in her mouth, walk/trot back to the thrower, and usually stop a couple feet away and wait for us to get the picture.	Cat toys	NA	NA	NA	NA	NA	NA	NA	NA	NA	NA	Toys	Cat toys	Object 1	1-5	About equal	Cat	5	Typical	5	1-10	As a young and much more energetic cat we played throw and fetch almost every day - now it's down to about once or twice a week.	11	0.92	Kitten	Female	Yes	NA	Unknown	Unknown	No	1	1	NA	NA		USA	North America	3	35	Female	71	Male	NA
Merlin	Current cat	12	Untrained	NA	We adopted Merlin and immediately I decided to throw a wool cat toy to see if he'd chase it (due to my experience with my first cat Kimba). He did, and he ended up bringing it back to me.	silvervine sticks	wool cat toys	NA	NA	NA	NA	NA	NA	NA	NA	NA	Toys	wool cat toys	Object 2	1-5	Myself	Cat	5	Typical	25	21-30	He loves to play fetch and chase balls - almost a daily occurence. On days that we don't play fetch, he will still retrieve his toys and drop them near my feet	37	3.08	Young adult	Male	Yes	Domestic Shorthair	Mixed	Mixed	No	1	1	NA	NA	Yes	Canada	North America	2	30	Female	25	Male	Yes
Merlin	Current cat	18	Untrained	NA	He bring back toys I throw	Fluffy orange cat toy	Catnip toy	Purple ball	NA	NA	NA	NA	NA	NA	NA	NA	Toys	Fluffy orange cat toy	Object 1	1-5	Myself	Cat	5	Typical	1	1-10	NA	5	0.42	Kitten	Male	Yes	Ragdoll	Ragdoll	Purebred	Yes	4	4	No	NA	Yes	UK	Europe	3	24	Female	55	Male	No
Midnight	Previous cat	24	Untrained	NA	She would bring me a toy and I'd throw it and she'd bring me it back.	little stuffed birdie toy	NA	NA	NA	NA	NA	NA	NA	NA	NA	NA	Toys	little stuffed birdie toy	Object 1	0	Cat	Cat	0	Typical	0	0-0.5	I had this cat a long time ago and can't remember any of this	192	16	Senior	Female	Yes	domestic shorthair mix	Mixed	Mixed	No	1	1	NA	NA		USA	North America	2	22	Female	22	Female	NA
Miette	Previous cat	84	Untrained	NA	Threw a toy mouse for her to catch, she brought it back and dropped it and I threw it again and she repeated the behavior	Catnip mouse	Jingle ball toy	NA	NA	NA	NA	NA	NA	NA	NA	NA	Toys	Catnip mouse	Object 1	11-15	Cat	Myself	15	Typical	15	11-20	NA	14	1.17	Young adult	Female	Yes	NA	Unknown	Unknown	No	1	1	NA	NA		USA	North America	2	NA	Female	NA	Female	NA
Miki	Current cat	8	Untrained	NA	He started to bring his toys on the couch, after I threw them on the ground for him to notice and start to play with them.	Toy mouse	Paper ball	Ball	Toy tiger	NA	NA	NA	NA	NA	NA	NA	Toys	Toy tiger	Object 4	6-10	Cat	Cat	8	Typical	4	1-10	NA	6	0.5	Kitten	Male	Yes	NA	Unknown	Unknown	Yes	2	2	No	NA		Romania	Europe	2	32	Female	32	Male	NA
Miki	Current cat	24	Untrained	NA	She just started to do it. I threw a toy for her to chase, then she brought it back.	A dog toy made of cloth.	Toy mice.	NA	NA	NA	NA	NA	NA	NA	NA	NA	Toys	A dog toy made of cloth.	Object 1	6-10	Cat	About equal	10	Typical	10	1-10	It's difficult to remember exact numbers. How many months ago did my cat start to fetch? How do you imagine I'll know that? How many times a month? Er....about 10? Maybe?	14	1.17	Young adult	Female	Yes	NA	Unknown	Unknown	Yes	3	3	Yes	1		Japan	Asia	1	NA	Prefer not to say	NA	NA	NA
Miko	Current cat	12	Untrained	NA	He brings us his fish or feather-on-a-stick toy, drops it in our laps, plays for a little, takes the toy away to a ‘nest’, then in a little while brings it back for another round. An indirect ‘fetch’ game.	stuffed fish on a string /rod.	Da bird toy	NA	NA	NA	NA	NA	NA	NA	NA	NA	Toys	stuffed fish on a string /rod.	Object 1	1-5	Cat	Cat	2	Typical	20	11-20	NA	12	1	Young adult	Male	Yes	Ragdoll (rescue so not 100% on that)	Unknown	Unknown	Yes	2	2	No	NA	Yes	UK	Europe	2	48	Female	55	Male	Yes
Minerva	Current cat	6	Untrained	NA	I'd toss toys when she needed to play and I didn't feel like pulling out a feather wand.	Plastic spring toys	NA	NA	NA	NA	NA	NA	NA	NA	NA	NA	Toys	Plastic spring toys	Object 1	1-5	Cat	Cat	3	Typical	6	1-10	NA	6	0.5	Kitten	Female	Yes	Donestic shorthair	Mixed	Mixed	No	1	1	NA	NA	Yes	USA	North America	2	42	Female	46	Male	Yes
Minnie	Previous cat	18	Untrained	NA	She had a small stuffed toy which she would carry around the house. She would bring it to me, drop it at my feet, and push it toward me while looking at me. I tried throwing it, and she brought it back.	Small stuffed toy	NA	NA	NA	NA	NA	NA	NA	NA	NA	NA	Toys	Small stuffed toy	Object 1	1-5	Cat	Cat	2	Less than typical	30	21-30	NA	10	0.83	Kitten	Female	Yes	n/a	Unknown	Unknown	No	1	1	NA	NA		USA	North America	1	30	Male	NA	NA	NA
Mister	Current cat	12	Untrained	NA	My husband noticed a toy mouse near us shortly after he was there. To experiment, he tossed the mouse, and a few minutes later it was back.	toy mouse	Occasionally other toys, but that's rare and not consistent as to what they are.	NA	NA	NA	NA	NA	NA	NA	NA	NA	Toys	toy mouse	Object 1	1-5	Cat	Cat	2	Typical	2	1-10	This is a tough one, because I think it's more that he likes running after the toy. So sometimes he'll bring it, we throw it, and don't see it again for a little while. Other times he'll bring it back once or twice, but he's not the consistent fetch kitty that Maddie is. He also started this quite a while after we got Maddie, and I don't recall exactly how long ago it was. We think perhaps he lea…	30	2.5	Young adult	Male	Yes	NA	Unknown	Unknown	Yes	2	2	Yes	1	Yes	USA	North America	2	46	Female	26	Non-binary	NA
Misty	Current cat	60	Untrained	NA	Would throw small plush toys while playing and she would bring them back instinctively	any small plush mouse toy	NA	NA	NA	NA	NA	NA	NA	NA	NA	NA	Toys	any small plush mouse toy	Object 1	1-5	About equal	About equal	4	Typical	2	1-10	NA	12	1	Young adult	Female	Yes	NA	Unknown	Unknown	Yes	3	3	No	NA		USA	North America	2	27	Non-binary	27	Male	NA
Mobius	Current cat	24	Trained	He had a favorite toy and I would give him a treat if he retrieved it when I tossed it for him.	NA	fake mouse with motion squeaky thing in it	NA	NA	NA	NA	NA	NA	NA	NA	NA	NA	Toys	fake mouse with motion squeaky thing in it	Object 1	1-5	Myself	Cat	5	Typical	5	1-10	I taught Mobius to fetch when he was about 10 months old. He was into it and would do it for a while but lost interest in it after about two years.	10	0.83	Kitten	Male	Yes	Siamese mix	Mixed	Mixed	Yes	2	2	No	NA	NA	USA	North America	2	26	Female	55	Female	No
Mocha	Current cat	18	Untrained	NA	She started bringing toys to us spontaneously	Toy bird on a stick	Small foam ball	NA	NA	NA	NA	NA	NA	NA	NA	NA	Toys	Toy bird on a stick	Object 1	6-10	Cat	Myself	10	Typical	30	21-30	Like Sylvie, she is EXTREMELY enthusiastic, very insistent about wanting to play, and doesn't want to stop, even when she's obviously tired.	6	0.5	Kitten	Female	Yes	NZ	Unknown	Unknown	Yes	6	6	Yes	3	Yes	USA	North America	2	32	Non-binary	36	Female	NA
Mochi	Current cat	3	Untrained	NA	At very young age	Soft toys	NA	NA	NA	NA	NA	NA	NA	NA	NA	NA	Toys	Soft toys	Object 1	1-5	About equal	Cat	5	Typical	2	1-10	You can see in his eyes that he wants to play	3	0.25	Kitten	Male	No	Na	Unknown	Unknown	Yes	2	2	No	NA	NA	Spain	Europe	3	43	Female	40	Male	No
Mokita	Previous cat	216	Untrained	NA	She would bring a favorite toy lion to me in the night to play with. I would throw it across the room. She would go get it and bring it back again waking me up with its little jungle bell. Until I finally hid the lion on top of a dresser.	Toy lion	Another toy lion later in life	NA	NA	NA	NA	NA	NA	NA	NA	NA	Toys	Toy lion	Object 1	1-5	Cat	Myself	3	Less than typical	8	1-10	Fetching behavior began when she was less than one year. The last sessions she was very old. She had three legs after one was amputated for cancer. But in her old age we found her a toy lion similar to the one she first played fetch with as a young cat. She mainly held the lion herself but she did play fetch a few times across the bed where she stayed. She did not fetch with other toys but kept t…	8	0.67	Kitten	Female	Yes	NA	Unknown	Unknown	No	1	1	NA	NA		USA	North America	1	30	Male	NA	NA	NA
Moo	Current cat	24	Untrained	NA	Moo has always been quite shy, and it took her a long time to become confident after adopting her. We spoilt her with many toys, and had multiple small, catnip mice which seemed to be her favourite. She ended up with 11 of these specific toys! We first noticed her fetching when she'd bring them to us, one by one each evening when we went to bed (all 11!). And the same in the morning when we went …	Toy catnip mouse	NA	NA	NA	NA	NA	NA	NA	NA	NA	NA	Toys	Toy catnip mouse	Object 1	1-5	Cat	Cat	3	Typical	8	1-10	NA	36	3	Young adult	Female	Yes	Domestic short hair	Mixed	Mixed	Yes	2	2	No	NA		UK	Europe	3	38	Male	48	Female	NA
Mr Littles	Current cat	24	Untrained	NA	I threw his toy and he brought it back	toy mouse	cat dancer rolled into circle	NA	NA	NA	NA	NA	NA	NA	NA	NA	Toys	toy mouse	Object 1	11-15	About equal	Cat	15	Typical	5	1-10	NA	3	0.25	Kitten	Male	Yes	NA	Unknown	Unknown	Yes	1	1	No	NA	Yes	USA	North America	1	34	Female	NA	NA	NA
Mu	Previous cat	120	Untrained	NA	When we threw toys for him, he'd just bring them back, then meow til we threw them again.	Cat toys	NA	NA	NA	NA	NA	NA	NA	NA	NA	NA	Toys	Cat toys	Object 1	11-15	About equal	About equal	15	Typical	5	1-10	NA	0	0	Kitten	Male	Yes	American shorthair	Mixed	Mixed	Yes	2	2	No	NA		USA	North America	2	23	Female	28	Male	NA
Muddlety	Previous cat	36	Untrained	NA	She would bring toys over and if you threw them she would chase and bring them back	Rattle mouse	Hair tie	NA	NA	NA	NA	NA	NA	NA	NA	NA	Toys	Rattle mouse	Object 1	1-5	About equal	Cat	2	Typical	2	1-10	NA	6	0.5	Kitten	Female	Yes	Siamese mix	Mixed	Mixed	No	1	1	NA	NA		USA	North America	2	16	Non-binary	42	Female	NA
Munkustrap	Current cat	60	Untrained	NA	Playing with catnip mice—he would always bring them back and wait to chase them again	catnip mice (multiple)	hair ties	plastic rings from water/soda bottle lids	NA	NA	NA	NA	NA	NA	NA	NA	Toys	catnip mice (multiple)	Object 1	1-5	About equal	Cat	3	Less than typical	12	11-20	Munk is 13.5 and was already well out of kittenhood when he began fetching. He sometimes brings over a catnip mouse and cries/yells until you acknowledge him and toss it.	96	8	Mature adult	Male	Yes	domestic shorthair	Mixed	Mixed	Yes	3	3	No	NA		USA	North America	2	30	Female	29	Male	NA
Muon	Current cat	24	Untrained	NA	Same as Tau - I was folding laundry and she brought a toy up onto the bed and dropped it in the laundry. I threw it out of the room to encourage her to go play and not be in the way of laundry, and she brought it back. Muon learned first and Tau was not observing her when she was playing. About 2 weeks later, Tau learned.	Felt-wrapped pipe cleaner toys, any color (bright blue/pink/orange)	Plastic spring toys, any color (yellow/green/red/blue)	Plastic twist ties, any color and length (black/white/silver)	NA	NA	NA	NA	NA	NA	NA	NA	Toys	Plastic spring toys, any color (yellow/green/red/blue)	Object 2	1-5	About equal	Cat	3	Typical	3	1-10	Muon plays less than Tau, but sometimes that is because Tau steals the game from her. (She gets cuddles instead.)	8	0.67	Kitten	Female	Yes	domestic shorthair	Mixed	Mixed	Yes	3	3	Yes	1	Yes	USA	North America	1	43	Male	NA	NA	NA
Murphy	Current cat	30	Untrained	NA	He grabbed a corn cob from the trash and brought it to me. When I threw it he fetched it.	Toy mice	Toy fish	NA	NA	NA	NA	NA	NA	NA	NA	NA	Toys	Toy mice	Object 1	1-5	Cat	Cat	2	Less than typical	0	0-0.5	Murphy only played fetch regularly between the ages 2 and 5. He’s now 7 and probably hasn’t played or initiated fetch in about a year. Now he prefers to play with string.	30	2.5	Young adult	Male	Yes	NA	Unknown	Unknown	Yes	2	2	No	NA		USA	North America	2	41	Male	39	Female	NA
Mush	Current cat	0	Untrained	NA	He started dropping objects at my feet	Spring toys	NA	NA	NA	NA	NA	NA	NA	NA	NA	NA	Toys	Spring toys	Object 1	6-10	Cat	Cat	8	Typical	15	11-20	NA	5	0.42	Kitten	Male	Yes	Na	Unknown	Unknown	Yes	2	2	No	NA		USA	North America	1	27	Male	NA	NA	NA
Naminé	Current cat	62	Untrained	NA	I threw a toy for her to chase when she was a kitten, and she brought it back to me! She does not always bring it back immediately. Sometimes she will stomp on it or wander around before bringing it back.	Plush fish	Mylar balls	Plush mouse	Plastic ring from milk jug	NA	NA	NA	NA	NA	NA	NA	Toys	Plush fish	Object 1	1-5	Myself	Cat	2	Typical	6	1-10	Occasionally she will bring something to me, often leaving it on my pillow or in my bed in the middle of the night. She has done this less as she has gotten older but it maybe happens once a month or two.	4	0.33	Kitten	Female	Yes	Balinese	Balinese	Purebred	No	1	1	NA	NA		USA	North America	1	28	Female	NA	NA	NA
Nebuchadnezzar	Current cat	36	Untrained	NA	I first noticed that Neb would fetch the black socks because he would drop them in my bedroom, and when I would throw them out into the living room he would bring them back. He would do this about 3 or 4 times before getting bored.	Cat teaser wand	black sock	NA	NA	NA	NA	NA	NA	NA	NA	NA	Toys	Cat teaser wand	Object 1	1-5	Cat	Cat	3	Typical	30	21-30	NA	36	3	Young adult	Male	Yes	NA	Unknown	Unknown	Yes	2	2	No	NA		USA	North America	4	25	Female	26	Female	NA
Nero	Current cat	12	Untrained	NA	We threw things and he brought them back	Toy mice	NA	NA	NA	NA	NA	NA	NA	NA	NA	NA	Toys	Toy mice	Object 1	1-5	About equal	Cat	5	Typical	10	1-10	NA	6	0.5	Kitten	Male	Yes	Na	Unknown	Unknown	Yes	2	2	No	NA		USA	North America	3	60	Female	62	Male	NA
Nigel	Current cat	101	Untrained	NA	He would randomly bring me his toys so I would throw them.	Ponytail rubber bands	Stuffed toys	Rolled aluminum foil	NA	NA	NA	NA	NA	NA	NA	NA	Toys	Stuffed toys	Object 2	1-5	Cat	Cat	5	Typical	15	11-20	When Nigel is done fetching he simply lays down with the object.	12	1	Young adult	Male	Yes	American shorthair	Mixed	Mixed	Yes	2	2	No	NA		USA	North America	2	59	Female	54	Male	NA
Nightshade	Current cat	78	Untrained	NA	He brought a toy. I threw it. He retrieved.	Small knitted cat toys	NA	NA	NA	NA	NA	NA	NA	NA	NA	NA	Toys	Small knitted cat toys	Object 1	1-5	Cat	Cat	3	Typical	7	1-10	He usually ends them by taking the toy off to murder it in peace	6	0.5	Kitten	Male	Yes	Siamese	Siamese	Purebred	No	1	1	NA	NA	No	Norway	Europe	2	41	Female	40	Male	Yes
Niko	Current cat	4	Untrained	NA	He would often bring small toys to me, little stuffed mice are his favorite and sit there and look at the toy and then me. So I threw the toy for him, he’d go chase it and bring it right back for me to throw again.	Small stuffed mice	Other small stuffed toys	Hair ties	Twist ties	NA	NA	NA	NA	NA	NA	NA	Toys	Small stuffed mice	Object 1	1-5	Cat	Cat	2	Less than typical	15	11-20	Niko used to initiate playing fetch with me almost every day. Since I’ve gotten another cat he initiates fetch less and plays it for less time because his kitten sibling tends to try and take the toy.	4	0.33	Kitten	Male	Yes	Domestic shorthair	Mixed	Mixed	Yes	3	3	No	NA		USA	North America	2	24	Female	21	Female	NA
Nikolai	Current cat	36	Untrained	NA	He likes to do it with only a few toys, and didn't show interest with playing with them when he gets to them, only fetch it back to me. It started when he was really young, only a few months old.	Toy mice	Hair ties	Small cloth	NA	NA	NA	NA	NA	NA	NA	NA	Toys	Toy mice	Object 1	11-15	About equal	Myself	15	Typical	15	11-20	It would be way more than 15 times a month if I would do it whenever he asks for it but unfortunately I have to sleep sometimes. Sometimes I have to hide the toys so he would stop bothering me.	4	0.33	Kitten	Male	Yes	NA	Unknown	Unknown	Yes	2	2	Yes	1	Yes	Brazil	South America	1	27	Non-binary	NA	NA	NA
Nimue	Current cat	14	Untrained	NA	When she was about 4 mo old. She started walking with her toy and vocalizing then she would bring the toy to me and stare until I would throw it.	Toy	Food	NA	NA	NA	NA	NA	NA	NA	NA	NA	Toys	Toy	Object 1	1-5	Cat	About equal	4	Typical	30	21-30	She really enjoys fetching and does it particularly in the mornings and evenings	4	0.33	Kitten	Female	Yes	Grey short hair	Mixed	Mixed	Yes	3	3	No	NA		USA	North America	2	36	Female	35	Male	NA
No name. Many nicknames.	Previous cat	62	Untrained	NA	When I was making dinner one evening while she was still a kitten, I dropped some macaroni; she scrambled for a piece and brought it back to me. I paused her enthusiastically and a night or two later dropped one to see if she'd do the same. It quickly became her favorite game.	Macaroni	Mouse toys	NA	NA	NA	NA	NA	NA	NA	NA	NA	Toys	Mouse toys	Object 2	26-30	Cat	About equal	30	Typical	10	1-10	I lied about 30. It was in 2005. I have no idea. It was probably typical, but the notion that people counted how many times they threw a toy, often while reading or otherwise engaged, it's kind of silly.	4	0.33	Kitten	Female	Yes	DSH	Mixed	Mixed	No	1	1	NA	NA		USA	North America	1	NA	Prefer not to say	NA	NA	NA
Nori: Kelp for Brains	Current cat	10	Untrained	NA	She kept bringing those mylar crinkle toys and nudging them against our ankles. We normally threw the toys to entice the cats to chase after them and bat around. We were very surprised when she returned the toy.	Mylar crinkle toys	Small pompoms	Stuffed animals(unconfirmed)	NA	NA	NA	NA	NA	NA	NA	NA	Toys	Mylar crinkle toys	Object 1	6-10	Cat	About equal	10	Typical	40	31-40	She is more likely to return the toy if it is thrown further away. This is hard to do with smaller(lighter) crinkle toys. She seems to associate certain rooms with fetch play time(kitchen/bedroom). I often wake up surrounded by toys she usually plays fetch with. This is why I'm not sure if she will play fetch with stuffed animals. I wake up with some nearby, and they were brought from a different…	3	0.25	Kitten	Female	No	Domestic short hair(black/possible tuxedo[very small white markings where expected])	Mixed	Mixed	Yes	1	1	No	NA		USA	North America	2	28	Female	27	Male	NA
Nova	Current cat	36	Untrained	NA	I threw a toy for her to chase and she picked it up and it brought it back to me.	Twist tie	Plastic spring toy	Fluffy tail toy	NA	NA	NA	NA	NA	NA	NA	NA	Toys	Plastic spring toy	Object 2	6-10	Cat	Cat	6	Typical	20	11-20	If Nova retrieves an object and I do not throw it again after she drops it near me (sometimes I can’t see it) she’ll meow and rub against my leg to get my attention.	1	0.08	Kitten	Female	Yes	NA	Unknown	Unknown	No	1	1	NA	NA		USA	North America	1	36	Male	NA	NA	NA
Nutmeg	Current cat	2	Untrained	NA	We got her a new toy, a catnip mouse that she absolutely loved. We started tossing it for her and when she got it she’d carry it around and drop it at a random place in the apartment and meow over it until we threw it again. One day she seemed to put two and two together and while I was sitting at my desk she brought her mouse to me and dropped it at my feet. I threw it for her and then she broug…	Any small catnip mouse toy	NA	NA	NA	NA	NA	NA	NA	NA	NA	NA	Toys	Any small catnip mouse toy	Object 1	6-10	Cat	About equal	6	Less than typical	8	1-10	She picks the toy up in her mouth and will meow a very specific high pitched meow while bringing it to me. Then she yells until I throw it for her	15	1.25	Young adult	Female	Yes	Domestic Shorthair	Mixed	Mixed	Yes	2	2	No	NA		USA	North America	2	23	Female	20	Male	NA
Nyxie	Current cat	24	Untrained	NA	When we went to the animal shelter to meet her, the employees told us that she liked to play fetch! We didn't believe them, but yes indeed she plays fetch.	rabbit fur mouse	crinkly ball	wadded up paper balls	soda bottle caps	NA	NA	NA	NA	NA	NA	NA	Toys	rabbit fur mouse	Object 1	6-10	Cat	Cat	6	Typical	18	11-20	She LOVES playing fetch. Also, she takes mortal offense if we place the rabbit fur mouse in the basket hanging from the cat tree and will go knock it out of the basket on purpose, and then glare at us, as if to say "stupid humans"	10	0.83	Kitten	Female	Yes	NA	Unknown	Unknown	No	1	1	NA	NA		USA	North America	3	56	Female	58	Male	NA
O'Malley	Current cat	77	Untrained	NA	He started bringing me his favorite toys to me spontaneously shortly after he was neutered in 2015.	Weasel ball	Cat dancer toy	NA	NA	NA	NA	NA	NA	NA	NA	NA	Toys	Weasel ball	Object 1	1-5	Cat	About equal	3	Typical	10	1-10	This is a behavior he usually initiates when I'm upstairs, occupied with something else and he is downstairs. For example, he usually brings me the Weasel Ball when I'm getting ready for bed.	48	4	Young adult	Male	Yes	Domestic long hair/Maine Coon mix	Mixed	Mixed	No	1	1	NA	NA		USA	North America	1	28	Female	NA	NA	NA
Oaklee	Current cat	20	Untrained	NA	Oaklee was playing on my bed with his toy. His claws kept hooking the duvet so I threw his toy of. He fetched it and got back in the bed. I thought it was a fluke, so I threw it again and he kept bringing it back to me.	Toy (tube, with two felt pieces and a bell)	Toy (looks like candy, two feathers at the ends and a bell inside)	NA	NA	NA	NA	NA	NA	NA	NA	NA	Toys	Toy (tube, with two felt pieces and a bell)	Object 1	6-10	About equal	About equal	8	Typical	8	1-10	Oaklee loves playing. He would fetch his toy, jump up to where either myself or my daughter is and make soft noises until we engage.	6	0.5	Kitten	Male	Yes	NA	Unknown	Unknown	Yes	2	2	No	NA		USA	North America	5	43	Female	15	Female	NA
Odin	Current cat	36	Untrained	NA	We had small felt nice for our cats to play with. We would sometimes throw them (10-15m, from the same spot in the house) for the cats to chase. The cats would typically chase it down and bat it around, sometime carry it in their mouth. One cat in particular would bring it back to the same spot and play with it at our feet. When thrown again, the cycle would repeat.	Felt mouse	NA	NA	NA	NA	NA	NA	NA	NA	NA	NA	Toys	Felt mouse	Object 1	1-5	Myself	Cat	5	Typical	1	1-10	NA	12	1	Young adult	Male	Yes	NA	Unknown	Unknown	Yes	3	3	No	NA		UK	Europe	2	36	Male	31	Female	NA
Odin	Current cat	138	Untrained	NA	Started throwing small cat toys. He would just bring them back to be thrown again	Small plush cat toy balls with strings at random intervals	Small cat toy mice	NA	NA	NA	NA	NA	NA	NA	NA	NA	Toys	Small plush cat toy balls with strings at random intervals	Object 1	11-15	Cat	Cat	12	Typical	6	1-10	As he has gotten older, now about 14, and since adding a dog to the house he has wanted to fetch less	18	1.5	Young adult	Male	Yes	NA	Unknown	Unknown	Yes	No	NA	No	NA		UK	Europe	2	44	Male	44	Female	NA
Oliver	Current cat	24	Untrained	NA	He likes to play with toy mice so we'd sometimes toss one over to him, when his currently mouse toy was lost beneath or behind furniture.	toy mice	NA	NA	NA	NA	NA	NA	NA	NA	NA	NA	Toys	toy mice	Object 1	11-15	About equal	Cat	15	Typical	2	1-10	Oliver would only play fetch with the mouse toy being tossed down the stairs. He'd run down, catch the "mouse" and bring it back to within a foot or two of me. He'd play so many times he'd be panting and worn out. When he didn't want to play anymore he'd not bring the mouse back - he'd still run after it but he'd come back without it. We moved house when he was a couple of years old to one withou…	12	1	Young adult	Male	Yes	domestic shorthair	Mixed	Mixed	Yes	2	2	No	NA		UK	Europe	4	40	Female	54	Male	NA
Oliver	Current cat	128	Untrained	NA	He would bring back certain toys when I played with him	Toy mouse	NA	NA	NA	NA	NA	NA	NA	NA	NA	NA	Toys	Toy mouse	Object 1	1-5	Cat	Cat	4	Typical	1	1-10	NA	24	2	Young adult	Male	Yes	Domestic short hair	Mixed	Mixed	Yes	3	3	No	NA		USA	North America	3	32	Non-binary	64	Male	NA
Oni	Current cat	6	Untrained	NA	She would bring her favorite toys onto my bed and play with them, which would disrupt my sleep. I would throw her toys off the bed in an attempt to make her stop playing, but she would only bring them back to me. Soon, she would bring them back to me and wait for me to throw the toys so that she could chase them.	Feathered toy	Spring toy	Twist tie	Rubber band	NA	NA	NA	NA	NA	NA	NA	Toys	Feathered toy	Object 1	1-5	Cat	About equal	5	Typical	15	11-20	She doesn’t always bring the toy all the way to me, sometimes dropping it a few feet away instead, but she always waits expectantly for me to get it and throw it again.	8	0.67	Kitten	Female	Yes	American medium hair	Mixed	Mixed	No	1	1	NA	NA		USA	North America	1	27	Female	NA	NA	NA
Oni	Current cat	36	Untrained	NA	When playing with him, I threw a ball and he brought it back to me. Then he kept doing it after that.	Mouse toy with feathers	Small bouncing ball	Aluminium ball	NA	NA	NA	NA	NA	NA	NA	NA	Toys	Mouse toy with feathers	Object 1	6-10	Myself	Cat	7	Typical	20	11-20	He often ends the fetching game by lying down on the ground or goes after the object but does not bring it back. He likes to be congratulated when bringing back the object. (Caressed on the head and/or back) He often purrs when starting the game.	36	3	Young adult	Male	Yes	Ragdoll	Ragdoll	Purebred	No	1	1	NA	NA		France	Europe	1	23	Female	NA	NA	NA
Opal	Previous cat	0	Untrained	NA	I had a bathroom at the top of a flight of stairs. I would be brushing my teeth and Opal would drop a toy mouse at my feet. I learned to kick it down the stairs for her. She would scrabble after it, and bring it back for me to do again.	Toy mouse	NA	NA	NA	NA	NA	NA	NA	NA	NA	NA	Toys	Toy mouse	Object 1	1-5	Cat	About equal	3	Typical	4	1-10	Opal definitely taught me to play her game, not the other way around	118	9.83	Mature adult	Female	Yes	Ragamuffin grey and white	Ragamuffin	Purebred	No	1	1	NA	NA		USA	North America	1	29	Female	NA	NA	NA
Oreo	Current cat	144	Untrained	NA	Oreo would carry his toys around and cry, then drop them by our feet. Responded well when they were thrown, and would repeat the behaviour	Cat toy	NA	NA	NA	NA	NA	NA	NA	NA	NA	NA	Toys	Cat toy	Object 1	1-5	About equal	Cat	5	Typical	6	1-10	NA	36	3	Young adult	Male	Yes	NA	Unknown	Unknown	Yes	8	7+	No	NA		USA	North America	4	23	Prefer not to say	44	Female	NA
Ottorino	Current cat	1	Untrained	NA	Threw his toy to distract him from our food and he brought it back so we threw it again and so on.	Toy catnip stuffed joint	other small soft toys	NA	NA	NA	NA	NA	NA	NA	NA	NA	Toys	Toy catnip stuffed joint	Object 1	16-20	About equal	About equal	20	Typical	10	1-10	We've only had Otto for about 2 months, and he was about 5 months old when we got him. He is a better fetch participant than any dog I've had in that he actually gives up the toy when he brings it back.	6	0.5	Kitten	Male	Yes	Domestic short hair	Mixed	Mixed	Yes	2	2	No	NA		USA	North America	2	28	Female	28	Male	NA
Patria	Current cat	48	Untrained	NA	Patria would bring us toys and when we'd throw them for her, she'd bring them back.	Sparkly green ball toy	Sushi toy	Other cat toys	NA	NA	NA	NA	NA	NA	NA	NA	Toys	Sparkly green ball toy	Object 1	1-5	Cat	Myself	4	Typical	15	11-20	NA	36	3	Young adult	Female	Yes	NA	Unknown	Unknown	No	1	1	NA	NA		USA	North America	2	24	Male	29	Male	NA
Patufa	Previous cat	108	Untrained	NA	I had another cat so I just tried, and she fetched	Yarn	Toy balls	Stuffed toys	Aluminium foil balls	NA	NA	NA	NA	NA	NA	NA	Toys	Toy balls	Object 2	6-10	Myself	About equal	10	Typical	25	21-30	NA	3	0.25	Kitten	Female	Yes	European	Unknown	Unknown	Yes	1	1	Yes	1	Yes	Spain	Europe	5	35	Female	60	Male	NA
Peaches	Current cat	24	Untrained	NA	From when she was about 4 months old (we had her from 8 weeks) she started bringing us toys in her mouth and dropping it on our feet (with me and my wife) and eventually we realised that she was training us to play fetch with her. She will now bring her toy back and drop it on your lap.	Cat toy squirrel	Cat toy ball	Reusable straws	Tin foil balls {then confiscated}	Cat toy owl filled with polystyrene balls	NA	NA	NA	NA	NA	NA	Toys	Cat toy squirrel	Object 1	1-5	Cat	Cat	5	Typical	20	11-20	She plays fetch less now because she now has a little sister who doesn't understand fetch bit does understand stealing toys. Also if you are in bed feeling sick she will bring a toy and leave it gently next to you.	4	0.33	Kitten	Female	Yes	The vet thinks part siamese!	Mixed	Mixed	No	1	1	NA	NA		UK	Europe	2	34	Female	30	Non-binary	NA
Pearl	Previous cat	66	Untrained	NA	She would grab toys from her toy box and bring them to me or my parents. Eventually we started throwing them and she would grab them and bring them back.	Catnip filled mice	Balls	Windup cat toys	NA	NA	NA	NA	NA	NA	NA	NA	Toys	Catnip filled mice	Object 1	11-15	Cat	Myself	15	Less than typical	6	1-10	NA	4	0.33	Kitten	Female	No	Siamese	Siamese	Purebred	No	1	1	NA	NA		USA	North America	3	6	Female	44	Female	NA
Penny	Current cat	60	Untrained	NA	She would bring toys to me. I wondered if she would fetch them too likey previous cat	Corduroy mouse	NA	NA	NA	NA	NA	NA	NA	NA	NA	NA	Toys	Corduroy mouse	Object 1	1-5	Cat	About equal	3	Typical	10	1-10	Penny is very vocal when the toy is in her mouth	24	2	Young adult	Female	Yes	NA	Unknown	Unknown	Yes	3	3	No	NA	Yes	USA	North America	2	53	Female	45	Male	No
Pepper	Current cat	4	Untrained	NA	When we brought him home from the shelter in August; as soon as he stopped being shy, he started fetching.	Catnip mouse toy	Catnip bee toy	NA	NA	NA	NA	NA	NA	NA	NA	NA	Toys	Catnip mouse toy	Object 1	6-10	About equal	Cat	10	Typical	30	21-30	Pepper plays fetch with my roommate, usually while we're watching TV in the evening. He will stalk the toy before fetching it, but he always brings it back until he doesn't want to play anymore.	6	0.5	Kitten	Male	Yes	Maine coon (possible a mix)	Mixed	Mixed	No	1	1	NA	NA		USA	North America	2	29	Non-binary	31	Male	NA
Pepper	Current cat	12	Untrained	NA	Pepper takes things (especially masks, pencils, and toys) and carries them around. Occasionally, hiding them and then brining them back out to carry. She also takes them to places to play with them that makes it difficult for her to get to them (e.g., under the stove, fridge, furniture, etc.). One day, I saw her knock a toy down stairs and then bring it back up to knock down again, so I took the …	Mouse Toy	Masks (as in M95 masks)	pencils	balls	socks	crinkle ball toys	"Fishing" toy (toy attached to a stick by a string; she will fetch the whole thing)	NA	NA	NA	NA	Toys	crinkle ball toys	Object 6	6-10	About equal	About equal	7	Typical	12	11-20	To play fetch, she brings items to the top of a stairwell. Playing on her own, she will knock it down and retrieve it, and I might join in. I might also get her attention with a toy (or take a toy that she already has) and throw it down the stairwell. The toy MUST go to the bottom (she will knock it all the way down if it lands on a step), and she often carries it into a separate room down the st…	6	0.5	Kitten	Female	Yes	NA	Unknown	Unknown	Yes	4	4	No	NA	Yes	USA	North America	3	41	Male	42	Female	NA
Pepper	Current cat	132	Untrained	NA	He started carrying toys to me one day as a kitten	shakey mouse	felt mouse	rabbit’s foot	stuffed fish	NA	NA	NA	NA	NA	NA	NA	Toys	shakey mouse	Object 1	6-10	Cat	Cat	9	Typical	10	1-10	he randomly carries his toys around the house and mostly initiates by dropping one near me	137	11.42	Senior	Male	Yes	domestic medium hair (at least in part Maine Coon)	Mixed	Mixed	Yes	2	2	No	NA	Yes	USA	North America	1	42	Male	NA	NA	NA
Per Anders (Perry)	Current cat	8	Untrained	NA	One day he found an old plush toy & brought it to my husband, who (not thinking about it) threw it & Perry brought it back so my husband would throw it for him again.	Pink Flamingo plushy toy	NA	NA	NA	NA	NA	NA	NA	NA	NA	NA	Toys	Pink Flamingo plushy toy	Object 1	6-10	About equal	About equal	6	Typical	20	11-20	We were so surprised at this behaviour. We've had a lot of cats & he's the first one to ever play fetch.	30	2.5	Young adult	Male	Yes	DSH	Mixed	Mixed	Yes	8	7+	No	NA		USA	North America	2	51	Female	45	Male	NA
Percy	Current cat	14	Untrained	NA	Around 10 months he started to retrieve toys for you to throw for him again	Toy mouse	Cable tie	Other small cat toys	NA	NA	NA	NA	NA	NA	NA	NA	Toys	Toy mouse	Object 1	1-5	Cat	Cat	4	Typical	5	1-10	He will also bring toys into bed and sleep with them. He also destroys all soft toys	10	0.83	Kitten	Male	Yes	Burmese	Burmese	Purebred	Yes	1	1	Yes	1	Yes	Australia	Australasia	3	36	Male	34	Female	NA
Persimmon	Current cat	24	Untrained	NA	We often play with our cats by throwing toy mice or balls or similar toys. Persimmon started bringing them back to us when she wanted us to throw them again.	Toy mice	Toy balls	Pretty much anything she wants us to play with together	NA	NA	NA	NA	NA	NA	NA	NA	Toys	Toy mice	Object 1	26-30	Cat	About equal	30	Typical	20	11-20	NA	6	0.5	Kitten	Female	Yes	Domesstic shorthair	Mixed	Mixed	Yes	6	6	No	NA		UK	Europe	2	NA	Prefer not to say	NA	Prefer not to say	NA
Petey	Previous cat	120	Untrained	NA	Peter would get his play mouse and bring it to us. When we tossed it, he would repeat. Soon enough it became a game.	Toy mice	Catnip balls	NA	NA	NA	NA	NA	NA	NA	NA	NA	Toys	Toy mice	Object 1	1-5	Cat	About equal	3	Typical	4	1-10	NA	12	1	Young adult	Male	Yes	Blue russian	Russian Blue	Purebred	No	1	1	NA	NA		USA	North America	4	29	Female	34	Male	NA
Phili	Current cat	31	Untrained	NA	He brought the toy mouse to me and was meowing very emphatically. I picked up the toy and he seemed very alert and following the toy with his eyes. His sister already began to fetch a few months earlier so I tried throwing it for him to test if he would bring it back and he did.	Toy mice with rattling ball inside	NA	NA	NA	NA	NA	NA	NA	NA	NA	NA	Toys	Toy mice with rattling ball inside	Object 1	1-5	Cat	Cat	5	Typical	3	1-10	The number of fetching events per month is very dependent on whether he can find the toy mouse. Sometimes the mouse is lost in the apartment (e.g., under the couch somewhere) for sometime and so he doesn’t bring it to fetch due to this. He initiates fetching more often when the toy mouse is visible on the floor.	13	1.08	Young adult	Male	Yes	NA	Unknown	Unknown	Yes	2	2	Yes	1	Yes	Germany	Europe	2	33	Female	31	Male	NA
Phoenix	Current cat	9	Untrained	NA	I threw one of his toys and he eagerly brought it back for me. When I threw it again he did the same thing, over and over!	Toy mice	Toy balls	Toy balls with bells	Toy foam balls	Stuffies	Toy Rubberish ‘gear’ with thick string	Toy rubber worm	Snake wand	Bits of garbage	Wads of paper	NA	Toys	Toy foam balls	Object 4	11-15	Cat	Myself	12	More than typical	75	71-80	2-3t times a day, ~75min a month We play fetch. Phoenix brings toys to the bed for me to throw for him. I’ve woken up from him dropping toys in my hand. He brings the wand toys too (though I don’t like to throw those). If he realizes I won’t get up and play he’s more likely to bring a toy for him to fetch. He would rather I give him my full attention during play and is vocal when I get distracted.	4	0.33	Kitten	Male	Yes	Feral short haired tabby	Mixed	Mixed	No	1	1	NA	NA		Canada	North America	1	26	Female	NA	NA	NA
Pickle	Current cat	12	Untrained	NA	He would bring us the toy he likes to fetch and we just started to throw it and he would retrieve it. He only fetches with one specific toy.	Fish toy.	NA	NA	NA	NA	NA	NA	NA	NA	NA	NA	Toys	Fish toy.	Object 1	1-5	Cat	Myself	5	Typical	15	11-20	He loves it. Never had to teach him. Only Fetches one specific toy but is almost always down to fetch.	6	0.5	Kitten	Male	Yes	Bombay Cat	Bombay	Purebred	Yes	2	2	No	NA		USA	North America	2	30	Male	27	Female	NA
Pico	Previous cat	144	Untrained	NA	I threw a toy for him to chase after and he brought it back to me	Toy mouses	NA	NA	NA	NA	NA	NA	NA	NA	NA	NA	Toys	Toy mouses	Object 1	1-5	Myself	Cat	5	Typical	10	1-10	He preferred that I threw the toy somewhere he had to think about a bit how to get the toy, not just run after it. E.g. on the top of a shelf or a scratching post.	6	0.5	Kitten	Male	Yes	Domestic	Mixed	Mixed	Yes	4	4	No	NA		Finland	Europe	1	28	Female	NA	NA	NA
Pinto	Current cat	12	Untrained	NA	Organically would bring toys to us to play with which he would throw and return	Cat toys	Loaves of bread	Anything rubber/silicone such as spatulas, reusable freezer bags etc	NA	NA	NA	NA	NA	NA	NA	NA	Toys	Cat toys	Object 1	1-5	Cat	Cat	4	Typical	10	1-10	He is more likely to initiate fetching but is not great at bringing the object back. We will throw a toy and he will chase then return without it looking for something else to be thrown or will not bring the object close enough upon retrieval	11	0.92	Kitten	Male	Yes	Ragdoll	Ragdoll	Purebred	Yes	2	2	Yes	1	Yes	UK	Europe	2	29	Female	30	Male	NA
Piper	Current cat	38	Untrained	NA	She has always done this since she was a kitten	toy mouse	toy fuzzy ball	NA	NA	NA	NA	NA	NA	NA	NA	NA	Toys	toy fuzzy ball	Object 2	1-5	Myself	About equal	2	Typical	1	1-10	decreased as she has gotten older- she used to fetch for about 20 minutes every day but tends to prefer other types of play now.	2	0.17	Kitten	Female	Yes	NA	Unknown	Unknown	No	1	1	NA	NA		USA	North America	2	26	Female	27	Female	NA
Pippin	Current cat	92	Untrained	NA	dragging a toy to us and then meowing for attention	toys on stick and string	bottle caps	face masks	small crinkly cat toys	NA	NA	NA	NA	NA	NA	NA	Toys	toys on stick and string	Object 1	6-10	Cat	Cat	6	Typical	5	1-10	He likes to bring us toys to play with even when we are sleeping	4	0.33	Kitten	Male	Yes	American short hair	Mixed	Mixed	Yes	2	2	Yes	1	Yes	USA	North America	2	44	Female	35	Female	Yes
Pixel	Current cat	9	Untrained	NA	He knocked his toy from the bed to the floor, went after it, and brought the toy back up onto the bed	Felted wool mouse	Plush mouse	Plush mouse that squeaks	Plush bird that chirps	NA	NA	NA	NA	NA	NA	NA	Toys	Plush mouse	Object 2	1-5	Myself	Cat	3	Typical	4	1-10	He is not consistent in his interest to fetch, but is more likely to do it with a new toy	12	1	Young adult	Male	Yes	Bengal	Bengal	Purebred	No	1	1	NA	NA	Yes	USA	North America	1	51	Female	NA	NA	NA
Pixel	Current cat	84	Untrained	NA	I threw a toy for Pixel to chase and he brought it back to me.	toy mice	plastic spring toys	NA	NA	NA	NA	NA	NA	NA	NA	NA	Toys	toy mice	Object 1	1-5	Myself	Cat	2	Typical	60	51-60	He doesn't always retrieve the toy. But sometimes he shows up with a toy in his mouth for me to throw.	12	1	Young adult	Male	Yes	NA	Unknown	Unknown	Yes	2	2	No	NA		USA	North America	2	NA	Prefer not to say	NA	Prefer not to say	NA
Pokipsi	Current cat	12	Untrained	NA	The end of her favourite dangly toy (toy on a string) came off, so we threw it in the air and she caught it & dropped it by our feet. We then started to throw it further away/around corners and she kept bringing it back to us.	End of broken cat toy (fluffy mouse)	Tin foil balls	Balls that jingle	NA	NA	NA	NA	NA	NA	NA	NA	Toys	End of broken cat toy (fluffy mouse)	Object 1	6-10	About equal	Cat	6	More than typical	25	21-30	Pokipsi's favourite toy is the broken toy. It has bells on it. Pokipsi will carry (and did so when it was still attached to the stick) the toy into any room we are in when she wants to play. She brings it up the stairs and puts it on our bed in the morning. During lockdown she would follow us into rooms and place it at our feet, and meow until we threw it. Her brother, Mr Bojangles, doesn't care …	6	0.5	Kitten	Female	Yes	Somali	Somali	Purebred	Yes	2	2	No	NA		UK	Europe	4	34	Female	37	Male	NA
Popi	Current cat	12	Untrained	NA	Popi has a small fish-shaped toy she likes to chase. At some point she started to bring this toy to me during the night, for me to throw so she could chase it more. I think she was awake and bored. She's not subtle. Since I'm usually asleep when she wants to play 'fetch the fishy' she'll drop it onto my face and bug me until I wake up. Sometimes, it will have been soaked in her water bowl beforeh…	Fish-shaped toy	NA	NA	NA	NA	NA	NA	NA	NA	NA	NA	Toys	Fish-shaped toy	Object 1	1-5	Cat	Myself	4	Typical	7	1-10	Usually she'll do this for about a week before going back to sleeping through the night. I can put the toy away in a drawer (and feel like the world's greatest monster), which stops it.	12	1	Young adult	Female	Yes	NA, she's from Greece, from a long-haired feral population	Unknown	Unknown	Yes	2	2	No	NA		Netherlands	Europe	3	43	Male	40	Female	NA
Poppies	Previous cat	6	Untrained	NA	Once he was old enough to be mobile, I noticed that he fetched a soft cat toy when I threw it. The behavior stopped when he matured into an adult.	soft fish toy	NA	NA	NA	NA	NA	NA	NA	NA	NA	NA	Toys	soft fish toy	Object 1	11-15	Myself	Cat	15	Typical	25	21-30	NA	2	0.17	Kitten	Male	No	domestic shorthair	Mixed	Mixed	No	1	1	NA	NA		USA	North America	1	23	Female	NA	NA	NA
Poseycat	Current cat	117	Untrained	NA	Poseycat would drop a toy at my feet and yell at me until I picked it up, then dash a few feet away and wait.	Hedgehog toy (named Mister Hedgehog the Lesser)	Soft stuffed ball toy	Feather adorned ball toy	NA	NA	NA	NA	NA	NA	NA	NA	Toys	Hedgehog toy (named Mister Hedgehog the Lesser)	Object 1	1-5	Cat	Cat	4	Typical	3	1-10	Poseycat was born to a barn cat and brought indoors by my friend's kids. She came to live with me at 4 months old. She's never been really cuddly, hates being picked up, and is skittish if you try to initiate any interaction with her. Playing fetch is one of the few ways she and I interact. She ends the fetch session by taking whatever toy and dropping it out of my reach.	4	0.33	Kitten	Female	Yes	Snowshoe	Mixed	Mixed	No	1	1	NA	NA		USA	North America	1	42	Non-binary	NA	NA	NA
Potato	Current cat	36	Trained	I found an object that he found interesting (a laser pointer) made sure he smelled it before I started playing (so he knew it was the laser pointer associated with play, which he goes absolutely nuts for), then after playing for a couple of minutes, I made a big show of placing the laser pointer away from us both on the ground. The first few times, I gave him a treat just for approaching the lase…	NA	laser pointers	sticks with feathers attached	sticks with fake mice attached	NA	NA	NA	NA	NA	NA	NA	NA	Toys	sticks with fake mice attached	Object 3	1-5	Cat	Myself	3	Typical	30	21-30	Potato would bring us his toys for infinite times if we allowed. He usually stops after 3 failed attempts. Nowadays, Potato brings us his stick each night around 8pm about 20 times a month. The other 10 days, he headbutts us from the couch (another behavior that was taught to initiate play)	36	3	Young adult	Male	Yes	Ragdoll	Ragdoll	Purebred	Yes	2	2	No	NA		Belgium	Europe	2	40	Female	40	Female	NA
Pounce	Current cat	3	Untrained	NA	The cat toy was sitting next to me on the couch, so I threw it. Pounce chased it and brought it back several times.	Plastic cat toy	Puffball cat toy	Strips of cardboard	cloth mouse	NA	NA	NA	NA	NA	NA	NA	Toys	Puffball cat toy	Object 2	1-5	Cat	Cat	4	Typical	10	1-10	She has to start it by bringing me a toy. If I throw a toy she hasn't brought me, she won't fetch it	3	0.25	Kitten	Female	Yes	Domestic shorthair	Mixed	Mixed	Yes	2	2	No	NA		USA	North America	2	31	Non-binary	66	Female	NA
Professor Grabbity Tinycat	Current cat	146	Untrained	NA	When we were playing with Grabbity by throwing small toys, she would often bring them back to us to throw again. She mostly did this during the first few years of her life; now she's older she's not as playful.	small crocheted ball	small fish toy with feathery tail	crumpled up bits of paper	NA	NA	NA	NA	NA	NA	NA	NA	Toys	small fish toy with feathery tail	Object 2	1-5	Cat	Cat	4	Typical	0	0-0.5	I entered 0 above, because this is an historic behaviour. She doesn't play fetch anymore, but she used to be an enthusiastic fetcher.	6	0.5	Kitten	Female	Yes	Maine Coon father, moggie mother	Mixed	Mixed	Yes	2	2	Yes	1	Yes	UK/USA	Multiple Countries	2	50	Female	49	Male	NA
Prompto	Current cat	18	Untrained	NA	When Prom was a small kitten, I would throw toys for him to play with. It was deliberate on my part. He brought back almost all of them.	craft pom poms	toy mice	pipe cleaners	balls of paper	cat toy balls	balls of tin foil	NA	NA	NA	NA	pretty much anything you throw him	Toys	toy mice	Object 2	11-15	Cat	About equal	15	Less than typical	30	21-30	Fetch is Prom’s favorite thing in the world. He will wake me up to play & he’ll play with almost anything. He likes to “hide” behind things while waiting for me to throw, it’s adorable.	3	0.25	Kitten	Male	Yes	domestic shorthair	Mixed	Mixed	Yes	3	3	Yes	2	Yes	USA	North America	1	30	Non-binary	NA	NA	NA
Proust2	Current cat	54	Untrained	NA	Proust would fetch dog-style squeaky mice (which were cat sized) hair ties & cloth mice, but only when Proust & I live together alone - he seems to only do this with me, as we’ve been together more than 6 years after he & I found one another, both strays in the world. When we’ve shared domiciled with human men, Proust will not fetch, & it seems as if he’s less likely to do it when he & I are alon…	Squeaky mice	Hair ties	Cloth mice	NA	NA	NA	NA	NA	NA	NA	NA	Toys	Squeaky mice	Object 1	11-15	About equal	Cat	12	Less than typical	12	11-20	I wonder if Proust’s proximity to a dog (Wiener schnitzel) when he & I first got together for approximately 9 months influenced his behaviour, though he did not fetch at all when in a domicile with the dog.	30	2.5	Young adult	Male	Yes	White British short hair with great tabby tail & splotches on his back & head.	Mixed	Mixed	No	1	1	NA	NA		UK	Europe	2	34	Female	55	Male	NA
Pugsley	Current cat	60	Untrained	NA	Just an ordinary play session when he was a kitten. Threw a ball and he brought it back to me.	Small foil crinkle ball toys	Small soft squidgy balls	Balled up paper	NA	NA	NA	NA	NA	NA	NA	NA	Toys	Small foil crinkle ball toys	Object 1	1-5	Cat	Cat	5	Typical	12	11-20	He often tries to initiate a game when I'm sleeping. I find his favourite fetch toys on or beside me when I wake up. He doesn't like to share the game with his brother, who will play with the toy, but doesn't fetch.	5	0.42	Kitten	Male	Yes	Moggy	Mixed	Mixed	Yes	2	2	No	NA		UK	Europe	1	37	Female	NA	NA	NA
Pumpkin	Current cat	54	Untrained	NA	She would bring her toy for me to throw	Spring toy	Mouse	Fur ball	Paper ball	Crinkle ball	Feather wand	NA	NA	NA	NA	NA	Toys	Spring toy	Object 1	6-10	Cat	Cat	10	Typical	25	21-30	When she gets tired, she puts the toy in her food bowl	4	0.33	Kitten	Female	No	Siberian	Siberian	Purebred	Yes	6	6	Yes	2		Mexico	North America	2	32	Female	34	Male	NA
Pumpkin	Previous cat	156	Untrained	NA	This was my childhood cat. It started when he was maybe 1-2 years old and I brought home a little stuffed hedgehog from the zoo. He claimed it as his. He first started playing fetch on his own. He would go up to the top of the stairs and knock the stuffed toy down the stairs, then he would go chasing after it, then would retrieve it and bring it back up, repeat. I noticed him doing this a few tim…	Small stuffed hedgehog toy	NA	NA	NA	NA	NA	NA	NA	NA	NA	NA	Toys	Small stuffed hedgehog toy	Object 1	1-5	Cat	Cat	2	Less than typical	12	11-20	He lived for 15 years and fetched for most of his life. He fetched the most frequently (initiated play sessions of fetch) when he was younger and middle aged. He liked playing fetch multiple times a week. Towards the end of his life, he did not often initiate play of any sort including fetching. Sometimes, if I would show him the toy and then throw it, he would go chase it and bring it back when …	21	1.75	Young adult	Male	Yes	Orange tabby American short hair	Mixed	Mixed	No	1	1	NA	NA		USA	North America	3	6	Female	29	Female	NA
Purrl	Previous cat	24	Untrained	NA	She would bring back the mouse toy after we threw it. Or would bring it over to start a game of fetch.	Small felt mice toys	NA	NA	NA	NA	NA	NA	NA	NA	NA	NA	Toys	Small felt mice toys	Object 1	1-5	Myself	Cat	4	More than typical	5	1-10	NA	5	0.42	Kitten	Female	Yes	NA	Unknown	Unknown	Yes	2	2	No	NA		USA	North America	4	14	Female	15	Male	NA
Quanta	Previous cat	24	Untrained	NA	He would fetch objects and then drop it in my hand	Green toy mouse	NA	NA	NA	NA	NA	NA	NA	NA	NA	NA	Toys	Green toy mouse	Object 1	6-10	About equal	About equal	6	Typical	10	1-10	Would drop in hand	12	1	Young adult	Male	Yes	Siamese	Siamese	Purebred	No	1	1	NA	NA		USA	North America	2	35	Male	33	Female	NA
Quark	Current cat	144	Untrained	NA	cat brought toys to me to throw	stuffed toy mouse	NA	NA	NA	NA	NA	NA	NA	NA	NA	NA	Toys	stuffed toy mouse	Object 1	1-5	Cat	Cat	1	Typical	1	1-10	his fetching has decreased since we adopted another cat who is very into chasing objects and tends to take over if she sees him running after something; he almost exclusively seeks to play fetch when I am sitting in the loft so I can throw the toy down the stairs to the living room	12	1	Young adult	Male	Yes	domestic short haired	Mixed	Mixed	Yes	2	2	Yes	1	NA	USA	North America	2	41	Female	52	Male	Yes
Quincy	Current cat	12	Untrained	NA	He brought a toy to me first and dropped it in front me. I picked it up then threw it across the room, he ran to go get it and brought it back.	Fuzzy ball toy	Long crinkley toy	NA	NA	NA	NA	NA	NA	NA	NA	NA	Toys	Long crinkley toy	Object 2	6-10	Cat	Cat	7	Typical	2	1-10	He only sometimes runs for the toy that is thrown. He mostly walks to retrieve. He sort of expects me to throw it if I pick it up. Usually when I raise my arm to wind up a throw, he gets ready to fetch it.	6	0.5	Kitten	Male	Yes	British Shorthair	Mixed	Mixed	No	1	1	NA	NA		USA	North America	2	25	Male	25	Female	NA
Quiz	Current cat	24	Untrained	NA	He would bring back his toys every time I would throw them and drop it at my feet.	mouse toy	springs	stuffed toys	sticks	NA	NA	NA	NA	NA	NA	NA	Toys	mouse toy	Object 1	1-5	Myself	Cat	5	Typical	1	1-10	NA	6	0.5	Kitten	Male	Yes	NA	Unknown	Unknown	No	1	1	NA	NA		Canada	North America	1	27	Female	NA	NA	NA
Rayo Cósmico	Current cat	18	Untrained	NA	He brought a little toy to my bed, I throwed it away and it started. Then I noticed he would do it when he wanted to play loke that.	Stuffed mice toy	Rubber ball	Other small toys	NA	NA	NA	NA	NA	NA	NA	NA	Toys	Stuffed mice toy	Object 1	1-5	Cat	Cat	5	Typical	10	1-10	NA	4	0.33	Kitten	Male	Yes	Long Hair Cat	Mixed	Mixed	No	1	1	NA	NA		Chile	South America	2	41	Male	35	Female	NA
Red	Previous cat	126	Trained	He had a paper ball. When he picked it up I scratched at the floor until he brought it to me. When he dropped it I pet him and tossed it again	NA	Paper wad	Felt mouse	Insects	Plush toys	NA	NA	NA	NA	NA	NA	NA	Toys	Felt mouse	Object 2	1-5	Cat	Cat	4	Typical	4	1-10	He instinctively wanted to play this game. It was hardly any training	5	0.42	Kitten	Male	No	Dsh	Mixed	Mixed	Yes	1	1	No	NA		USA	North America	3	30	Female	50	Female	NA
Reilly	Current cat	12	Untrained	NA	My daughter was throwing a toy down the stairs for Reilly to chase. He kept carrying it back up the stairs and dropping it at her feet. He repeated this many times, and since then seems to love playing fetch.	Stuffed star toy	Stuffed ball	Paper ball toy	Crumpled paper	NA	NA	NA	NA	NA	NA	NA	Toys	Stuffed star toy	Object 1	6-10	Myself	Myself	10	Less than typical	6	1-10	Reilly started fetching before Jonesy, and now they both do it. Both of them are extremely play-focused cats. They are the only cats I have ever had that I couldn’t get to come to me (if they ran off) with treats. I can only get them to come sometimes if I jingle or swish a toy, and then they will come running.	4	0.33	Kitten	Male	Yes	Siamese mix	Mixed	Mixed	Yes	3	3	Yes	1	Yes	USA	North America	2	48	Female	25	Female	NA
Rey	Current cat	70	Untrained	NA	I threw a cat toy and she fetched it and brought it back, much to my surprise! I did it again and then SHE did it again, and she does it from time to time, whenever she pleases, basically.	Crinkly foil cat toy	Soft small ball cat toy	Her fave stuffed toy (now falling apart)	NA	NA	NA	NA	NA	NA	NA	NA	Toys	Soft small ball cat toy	Object 2	1-5	About equal	Cat	3	Typical	8	1-10	She miaows while she has the toy in her mouth. Sometimes she will drop it out of my reach and run up to me all eagerly anyway. She’s so excited to play fetch, absolutely loves it.	40	3.33	Young adult	Female	Yes	Ragdoll	Ragdoll	Purebred	Yes	2	2	No	NA		UK	Europe	2	41	Non-binary	41	Male	NA
Richard	Current cat	11	Untrained	NA	He would bring us toys and wait for us to throw them chase them and would drop them a yard or so away from us, we somewhat trained him to bring them closer but not really well	Plush mice/toys	Cat ball	NA	NA	NA	NA	NA	NA	NA	NA	NA	Toys	Plush mice/toys	Object 1	1-5	Cat	Myself	4	Typical	50	41-50	If I don’t throw he’ll play with it near to me to get my attention or will bring me a different toy to see if I throw that one. We also find toy mice in and around our bed when we wake up in the morning cause he wanted to play	24	2	Young adult	Male	Yes	Domestic shorthair	Mixed	Mixed	No	1	1	NA	NA		USA	North America	2	22	Female	28	Male	NA
Ripley	Current cat	24	Trained	I gave praise whenever she brought her toy back. Even giving treats at the beginning. Now she just gets praise ever time she fetches it back	NA	Party hat cat toy	Catnip bird	Balls	Snake toy	NA	NA	NA	NA	NA	NA	NA	Toys	Party hat cat toy	Object 1	6-10	Cat	Myself	10	Less than typical	30	21-30	She tries to get me to play fetch every morning and night for up to an hour or until she's tired out	3	0.25	Kitten	Female	Yes	Pixie Bob	Pixie Bob	Purebred	Yes	4	4	No	NA		UK	Europe	1	27	Female	NA	NA	NA
River	Current cat	36	Untrained	NA	My couch is under the upstairs hall. She started throwing her toy mice through the railings at me then waiting for me to throw them back up. Then she gets them and throws them back down.	Toy mouse	NA	NA	NA	NA	NA	NA	NA	NA	NA	NA	Toys	Toy mouse	Object 1	1-5	Cat	Cat	5	Typical	4	1-10	NA	24	2	Young adult	Female	Yes	NA	Unknown	Unknown	Yes	2	2	No	NA		USA	North America	1	NA	Female	NA	NA	NA
Rizzo	Previous cat	72	Untrained	NA	I threw his mouse and he would walk it back to me	shakey mouse	NA	NA	NA	NA	NA	NA	NA	NA	NA	NA	Toys	shakey mouse	Object 1	6-10	Cat	Cat	10	Typical	25	21-30	He just liked to chase that mouse, I guess.	24	2	Young adult	Male	Yes	tabby	Unknown	Unknown	No	1	1	NA	NA		USA	North America	4	21	Male	18	Male	NA
Roger	Current cat	27	Untrained	NA	We were playing with toys, I threw a toy (I believe it was a mouse) across the room and he brought it back.	small toy mouse made from natural fur	small toy mouse made from hay	small toy mouse made from fabric	dried rabbit ear	NA	NA	NA	NA	NA	NA	NA	Toys	small toy mouse made from natural fur	Object 1	1-5	Cat	Cat	3	Less than typical	10	1-10	He started fetching when he was approx 6 months old, and the peak was around 2-2,5 years. He would chose a toy he wanted, bring it to me (e.g. when I was working, he would jump onto the table and put it on the keyboard), and expect me to throw it. Sometimes he does not bring the toy back directly - he can push it under the washing machine or couch and try to get it out. At a certain period of tim…	6	0.5	Kitten	Male	Yes	NA	Unknown	Unknown	Yes	3	3	No	NA		Russia	Europe	2	40	Female	42	Male	NA
Rosewater	Current cat	40	Untrained	NA	Rose started playing fetch with us by herself. She would bring us objects and eventually we figured out she wanted us to throw them. When she first started playing fetch she got really into it and would fetch an object maybe 3 or 4 times	Foam balls	Wadded up paper balls	Rubber toy slug	Stretchy squishy toys (hard to explain sorry)	Hair bands	NA	NA	NA	NA	NA	NA	Toys	Rubber toy slug	Object 3	1-5	Cat	Cat	3	Typical	1	1-10	Rosewater will drop the toy near us and bat it around to get our attention, or meowing if we don’t clue in immediately. She doesn’t play as often as she used to.	8	0.67	Kitten	Female	Yes	Calico shorthair	Mixed	Mixed	Yes	3	3	Yes	2	NA	USA	North America	4	31	Non-binary	34	Non-binary	Yes
Rosie	Current cat	12	Untrained	NA	She surprised me by bringing a toy mouse. It seemed to be learned behavior stemming from our other cat, who is an avid fetcher.	Mouse toy	Spring	NA	NA	NA	NA	NA	NA	NA	NA	NA	Toys	Mouse toy	Object 1	1-5	Cat	Cat	3	Typical	3	1-10	NA	9	0.75	Kitten	Female	Yes	American shorthair	Mixed	Mixed	Yes	2	2	Yes	1	Yes	USA	North America	3	42	Male	NA	Female	NA
Rosie	Current cat	18	Untrained	NA	She started bringing us her toys (e.g., small cuddly mouse toy), so we started playing with her with the toy (e.g., throw and fetch).	Small soft cat toys	Socks	NA	NA	NA	NA	NA	NA	NA	NA	NA	Toys	Small soft cat toys	Object 1	1-5	Cat	Cat	3	Typical	8	1-10	We adopted Rosie when she was 5-year-olds and she started doing this behaviour pretty quick, so it is possible that she was taught / picked it up from elsewhere before she came to live with us.	60	5	Young adult	Female	Yes	NA	Unknown	Unknown	No	1	1	NA	NA		UK	Europe	2	27	Female	27	Male	NA
Rowen	Previous cat	72	Untrained	NA	He would bring me toys when he wanted to play, he was very forward about what he wanted. I eventually thought maybe if I threw it he'd bring it back in which he did.	Feather toy	Fabric toy	Toy wand (he would drag the whole thing over stick and all)	Plushie Christmas tree	Mouse toy	NA	NA	NA	NA	NA	NA	Toys	Mouse toy	Object 5	1-5	Cat	Myself	5	Typical	3	1-10	He would always meow at me with the toy in his mouth until I took it and threw it	36	3	Young adult	Male	Yes	Flame point Siamese	Siamese	Purebred	No	1	1	NA	NA		Canada	North America	4	25	Non-binary	26	Non-binary	NA
Rowena	Current cat	24	Untrained	NA	There is a specific toy she likes to chase and she just started bringing it back to us to throw again.	Foam “Chill Pill” stress toy	Zip Tie	NA	NA	NA	NA	NA	NA	NA	NA	NA	Toys	Foam “Chill Pill” stress toy	Object 1	1-5	Cat	About equal	5	Less than typical	10	1-10	She prefers to fetch in specific locations (across the bed and up her tower). She will sometimes drop the toy further and further away from me like she is trying to get me to come closer.	11	0.92	Kitten	Female	Yes	DSH	Mixed	Mixed	No	1	1	NA	NA		USA	North America	2	27	Female	28	Male	NA
Ruby	Current cat	2	Untrained	NA	Ruby started bringing me her rabbit fur mice	rabbit fur mice	NA	NA	NA	NA	NA	NA	NA	NA	NA	NA	Toys	rabbit fur mice	Object 1	1-5	Cat	Cat	2	Typical	2	1-10	All three cats are siblings. Scribbles and Coriander fetched early, Ruby only started recently (at about age 1.5 years)	16	1.33	Young adult	Female	Yes	DSH	Mixed	Mixed	Yes	3	3	Yes	2	Yes	USA	North America	2	50	Female	48	Male	NA
rudiger	Current cat	24	Untrained	NA	threw a toy and he brought it back	toy mice	toy soccer ball	NA	NA	NA	NA	NA	NA	NA	NA	NA	Toys	toy mice	Object 1	1-5	Myself	About equal	5	Typical	30	21-30	NA	3	0.25	Kitten	Male	Yes	domestic long hair	Mixed	Mixed	Yes	2	2	No	NA		USA	North America	2	36	Male	38	Female	NA
Rudiger	Current cat	18	Untrained	NA	He would bring his toys to us for us to throw. He would then run after the toy and bring it back in his mouth to repeat.	Toy soccer balls	Toy mice (rattle inside preferred)	NA	NA	NA	NA	NA	NA	NA	NA	NA	Toys	Toy mice (rattle inside preferred)	Object 2	6-10	Cat	About equal	6	Typical	30	21-30	He goes through phases where he has a fave toy and will only retrieve that specific toy also he likes to hide his fave balls under the dresser	3	0.25	Kitten	Male	Yes	DLH	Mixed	Mixed	Yes	2	2	No	NA		USA	North America	2	38	Female	36	Male	NA
Rudy	Current cat	24	Untrained	NA	For context, Rudy is 9, but hasn't fetched as often as Whiskers (cat 1). In similar fashion, we would throw a toy for Rudy to chase and he learned he could bring them back to us to continue throwing and chasing. He wouldn't return the toy as often as Whiskers, sometimes opting to play with the toy on his own by batting it around the floor after it had been thrown.	Plastic cat toy spring	NA	NA	NA	NA	NA	NA	NA	NA	NA	NA	Toys	Plastic cat toy spring	Object 1	1-5	About equal	Cat	4	Typical	5	1-10	Rudy has not fetched in awhile. His toy springs are also enjoyed by the other cats and often get lost underneath cabinets or the stove, and get lost again pretty much the next day we get them back out. There is almost always at least one available spring but he appears to have lost some interest in the toys in general.	72	6	Young adult	Male	Yes	NA / orange tabby	Unknown	Unknown	Yes	5	5	Yes	1	NA	USA	North America	3	20	Female	60	Female	Yes
Rufus	Current cat	2	Untrained	NA	I picked up a toy he had been carrying around and threw it. He chased after, picked it up and brought it to me and dropped it.	Squirrel catnip toy	Chirping round cloth toy	NA	NA	NA	NA	NA	NA	NA	NA	NA	Toys	Squirrel catnip toy	Object 1	1-5	Cat	Cat	5	Less than typical	30	21-30	NA	6	0.5	Kitten	Male	Yes	Shorthair	Mixed	Mixed	Yes	2	2	Yes	1	Yes	USA	North America	1	45	Female	NA	NA	NA
Ruko	Current cat	12	Untrained	NA	She dumped her fish toy on my lap and when I brushed it off, she chased after it and brought it back.	Fish toy	NA	NA	NA	NA	NA	NA	NA	NA	NA	NA	Toys	Fish toy	Object 1	1-5	Cat	Cat	3	Typical	20	11-20	NA	4	0.33	Kitten	Female	Yes	NA	Unknown	Unknown	Yes	5	5	Yes	1	Yes	UK	Europe	3	34	Female	29	Female	NA
Sabrina	Previous cat	120	Untrained	NA	From a young adult (strangely not when she was a kitten) she would collect one of her favorite toys - tinsel balls - and drop them at our feet. Toss one across the room and she'd go grab it and bring it back, every time.	Tinsel ball cat toy	NA	NA	NA	NA	NA	NA	NA	NA	NA	NA	Toys	Tinsel ball cat toy	Object 1	6-10	Cat	Myself	10	Typical	8	1-10	She'd have gladly played more if we were so inclined.	12	1	Young adult	Female	Yes	Tabby	Unknown	Unknown	Yes	2	2	No	NA		USA	North America	2	40	Male	41	Female	NA
Sage	Current cat	12	Untrained	NA	Sage brings things into my bed. My wife threw an item off of the bed, and Sage fetched it back a couple of times.	Mouse toy	Triangle-shaped toy	NA	NA	NA	NA	NA	NA	NA	NA	NA	Toys	Mouse toy	Object 1	1-5	Myself	Cat	4	More than typical	1	1-10	Although I might throw toys for him, he's very inconsistent. He rarely engages in fetch, and usually stops after a couple of times. He mostly plays fetch when he interrupts his sibling playing and takes over the game. He doesn't initiate and often won't play when encouraged. He also puts items on my bed. If they are thrown off, he returns them to the bed, but it's more like he's putting them back…	3	0.25	Kitten	Male	Yes	NA	Unknown	Unknown	Yes	4	4	Yes	1	Yes	USA	North America	3	41	Male	42	Female	NA
Sage	Current cat	78	Untrained	NA	I do not really remember, I think she would bring toys and if they got thrown accidently she would bring them back so we tried doing it deliberately	pom pom ball	faux fur ball	knit white mouse toy	NA	NA	NA	NA	NA	NA	NA	NA	Toys	knit white mouse toy	Object 3	1-5	About equal	Cat	5	Typical	5	1-10	Sage prefers string toys to fetch toys but sometimes she gets in a fetching mood; she was much more interested in fetch when she was younger	8	0.67	Kitten	Female	Yes	NA	Unknown	Unknown	Yes	2	2	No	NA	Yes	USA	North America	3	23	Female	58	Male	NA
Sampson	Current cat	15	Untrained	NA	He has a stuffed catnip carrot with green feathers on the top for leaves. I started throwing it for him to chase as a tiny kitten and he just kept bringing it back to me instead of just tackling it. Now he's full grown and he still does it with all three of the carrots he has now even though he doesn't seem to care about catnip at all.	Stuffed fabric catnip carrot with feather leaves	NA	NA	NA	NA	NA	NA	NA	NA	NA	NA	Toys	Stuffed fabric catnip carrot with feather leaves	Object 1	1-5	Myself	Cat	4	Typical	25	21-30	I play with him with his carrot most days of the week he does not always fetch the toy carrots but most of the time he does it at least once. Most times anymore he will fetch it and bring it back to me only to not let me have the carrot and play keep away with it once he's brought it back to my feet. He does still fetch multiple times in a row sometimes though, letting me have the carrot and runn…	4	0.33	Kitten	Male	Yes	NA	Unknown	Unknown	Yes	2	2	No	NA		USA	North America	3	31	Non-binary	60	Male	NA
Sassy	Previous cat	96	Untrained	NA	During play, she started bringing toys back unprompted. Originally I would toss toys and she would chase + play with them where they landed, but over time she would chase, retrieve, and give back to me.	Hair tie	Toy mouse	Ball	Candy corn	Feather toy	NA	NA	NA	NA	NA	NA	Toys	Toy mouse	Object 2	6-10	About equal	Cat	8	More than typical	4	1-10	NA	48	4	Young adult	Female	Yes	Snowshoe siamese	Mixed	Mixed	Yes	3	3	No	NA		USA	North America	4	20	Non-binary	25	Male	NA
Sassy (Sasquatch)	Current cat	48	Untrained	NA	She brought a toy mouse to us and dropped it. We threw it for her to play with but she brought it straight back and dropped it. SHE TRAINED US!	Toy mouse	Feather	NA	NA	NA	NA	NA	NA	NA	NA	NA	Toys	Toy mouse	Object 1	1-5	Cat	Cat	2	Less than typical	10	1-10	She is an inside cat and doesn't exercise a lot so if she's in the mood for fetch we try to keep going until she's had enough rather than we've had enough. She has a "sister" who plays piggy-in-the-middle with a ball (won't fetch but if my wife & I sit on the floor & throw the ball to each other she'll get between us and bat it out of the air)	12	1	Young adult	Female	Yes	Domestic Short Hair (tabby)	Mixed	Mixed	Yes	2	2	No	NA		New Zealand	Australasia	2	48	Male	49	Female	NA
Sauerkraut	Current cat	1	Untrained	NA	He liked dragging an IKEA wand toy around by the pompom, including on to the bed i was sleeping in. One night he started bringing it back up after I threw it off. He will also bring back a plush mouse (similar texture to the pompom) if I throw it for him to chase. He seems more likely to do it if he has to jump off and back on something (sofa or bed). Both toys are at most the size of a child's f…	Soft plush toy mouse (w/ catnip)	IKEA wand toy w/ soft plush pompom	NA	NA	NA	NA	NA	NA	NA	NA	NA	Toys	Soft plush toy mouse (w/ catnip)	Object 1	6-10	About equal	Myself	7	Typical	7	1-10	If he starts things, he comes up with the toy in his mouth and drops it near/on me (often I'm on sofa/bed watching TV). If I start things by throwing a toy it's often to redirect his attention from something I'd rather he not be doing. Sometimes he won't bring the toy all the way back to me, but he seems to always be turned and facing me before he drops it. On these occasions he has sometimes re-…	39	3.25	Young adult	Male	Yes	DSH	Mixed	Mixed	Yes	2	2	No	NA		USA	North America	1	33	Female	NA	NA	NA
Scarlet Woo Woo	Current cat	12	Untrained	NA	She would bring pink toy mouse and drop it on our laps. Her brother (rescued by my mom)also started this behavior around the same time.	Pink Toy Mouse	Other Rattle Mice	NA	NA	NA	NA	NA	NA	NA	NA	NA	Toys	Pink Toy Mouse	Object 1	6-10	Cat	Cat	6	Typical	120	101+	NA	3	0.25	Kitten	Female	Yes	NA	Unknown	Unknown	No	1	1	NA	NA		USA	North America	2	44	Female	44	Male	NA
Schrodinger	Current cat	60	Untrained	NA	He likes to chase toys, so we started throwing them for him. He started bringing them back and then waiting for us to throw them again. That's it!	small catnip stuffed toys (soft, easy to hold in his mouth)	NA	NA	NA	NA	NA	NA	NA	NA	NA	NA	Toys	small catnip stuffed toys (soft, easy to hold in his mouth)	Object 1	1-5	Cat	Cat	4	Typical	2	1-10	He doesn't do it as often now that we have a puppy. He's not as enthusiastic about it as the dog is, so when the dog starts playing Schrodinger stops. He likes to stalk the toy before grabbing it and bringing it back.	6	0.5	Kitten	Male	Yes	domestic short hair	Mixed	Mixed	Yes	2	2	No	NA		USA	North America	2	26	Female	26	Male	NA
Schroeder	Previous cat	24	Untrained	NA	I threw one of his toys for him to jump after and he brought it back immediately.	felt mouse toy	burlap mouse toy	NA	NA	NA	NA	NA	NA	NA	NA	NA	Toys	burlap mouse toy	Object 2	1-5	Cat	Cat	3	Typical	5	1-10	NA	12	1	Young adult	Male	Yes	NA	Unknown	Unknown	No	1	1	NA	NA		USA	North America	2	15	Male	65	Female	NA
Scooby	Current cat	30	Untrained	NA	often at night he brings toys to bed and liked to have me throw them	wand toys	hair ties	NA	NA	NA	NA	NA	NA	NA	NA	NA	Toys	wand toys	Object 1	1-5	Cat	Cat	2	Typical	20	11-20	not as big on fetching as Ripley but still does it often	6	0.5	Kitten	Male	Yes	oriental	Oriental	Purebred	Yes	2	2	No	NA	Yes	USA	North America	1	35	Female	NA	NA	NA
Scotch	Current cat	32	Untrained	NA	He would bring his toys to me and meow when I was sitting down somewhere, upon throwing a toy, he would immediately chase after it.	round, somewhat flat, plush cat toy	thick feather attached to a rod	round cat toy with carpet-like texture (multiple)	NA	NA	NA	NA	NA	NA	NA	NA	Toys	round, somewhat flat, plush cat toy	Object 1	6-10	Cat	Myself	10	More than typical	10	1-10	Scotch mostly tries to initiate fetching when I’m in bed at night, he’ll bring the toy to me and meow excessively. He might leave if I stop throwing it but he’ll typically try again later on. I’ve woken up with about 5 of his toys on my bed in the morning. If I throw the toy out of sight he’ll persist in looking for it until he’s able to find it (the longest I’ve seen him search is about 5 minute…	4	0.33	Kitten	Male	Yes	NA	Unknown	Unknown	Yes	4	4	No	NA		USA	North America	5	21	Male	52	Female	NA
Scribbles	Current cat	16	Untrained	NA	Scribbles brought me her furry mouse toy	Rabbit fur mice	NA	NA	NA	NA	NA	NA	NA	NA	NA	NA	Toys	Rabbit fur mice	Object 1	1-5	Cat	Cat	4	Typical	1	1-10	She used to do it more when she was younger	4	0.33	Kitten	Female	Yes	DSH	Mixed	Mixed	Yes	3	3	Yes	2	NA	USA	North America	2	50	Female	48	Male	No
Scully	Current cat	36	Untrained	NA	Shortly after getting Scully as a kitten we observed that she would carry little ball toys that we threw for her back to us.	Small silicone toy	Small cloth ball	NA	NA	NA	NA	NA	NA	NA	NA	NA	Toys	Small silicone toy	Object 1	6-10	Cat	About equal	6	Typical	3	1-10	With her favorite toy, the small silicone toy, Scully will bring the toy over to myself or husband and vocalize loudly until we play fetch with her, and will meow each time she is waiting for it to be thrown. She will usually run to fetch it and then walk to bring it back to the thrower. She usually drops the toy a few feet from the person throwing it, or will stand nearby the throwing person wit…	3	0.25	Kitten	Female	Yes	NA	Unknown	Unknown	No	1	1	NA	NA		USA	North America	2	32	Female	33	Male	NA
Senna	Current cat	24	Untrained	NA	The first night she was brought over to my house, someone flicked a hair tie and the cat instinctively ran after it and brought it back.	hair ties	small fetch toys	NA	NA	NA	NA	NA	NA	NA	NA	NA	Toys	small fetch toys	Object 2	1-5	Myself	Cat	5	Typical	5	1-10	NA	3	0.25	Kitten	Female	Yes	Tortoiseshell	Unknown	Unknown	Yes	3	3	No	NA		USA	North America	1	32	Male	NA	NA	NA
Seven of Nine	Current cat	3	Untrained	NA	When throwing toys for her to chase/catch I noticed she brought certain toys back, so I started using those specific toys only for throwing to see if she would continue/increase fetching stuff.	A bone-shaped plush toy with a squeaky thing inside	A sandwich-shaped plush toy with crinkly plastic inside	NA	NA	NA	NA	NA	NA	NA	NA	NA	Toys	A bone-shaped plush toy with a squeaky thing inside	Object 1	1-5	About equal	Cat	3	Less than typical	30	21-30	The bone-shaped toy squeaks but Seven can't make it squeak on her own. I usually squeak it a couple times before I throw it. Also (I don't know if it's related) when she wants to play fetch she'll pick up the bone and then make little trumpety squeaks as she brings it to you. The squeaks she makes are the same sounds she makes when about to do a large jump or announcing her entrance to a room/soc…	2	0.17	Kitten	Female	No	Domestic Longhair / Maine Coon mix	Mixed	Mixed	No	1	1	NA	NA		USA	North America	3	35	Male	31	Female	NA
Shadow	Current cat	30	Untrained	NA	Shadow is Harleys' litter mate/sibling. She also demonstrated fetch behavior w/ young girl of family of origin (when we went to adopt). Less so than Harley but still appeared to enjoy behavior. Harley was and is more assertive- and would often out run/beat Shadow to the item.	small balls (cat sized)	balled up paper	soft fluffy items	assorted cat toys	basically any small object	NA	NA	NA	NA	NA	NA	Toys	small balls (cat sized)	Object 1	1-5	About equal	Cat	3	Less than typical	30	21-30	When Shadow was playing fetch we would have multiple sessions during the day- so play was at least daily and occurred more than once. Either would initiate (she'd bring me an object when she wanted to play). The behavior diminished as she grew older- she stopped before her sister Harley. Neither currently fetch - trying to answer best I can.	2	0.17	Kitten	Female	Yes	Black long haired NA	Unknown	Unknown	Yes	1	1	Yes	1	Yes	USA	North America	2	54	Female	32	Male	NA
Sheba	Previous cat	151	Untrained	NA	She would only fetch one toy mouse; it was like a block of felt with a rope tail. She just brought it back to us once when we threw it for her, and the behavior continued.	felt mouse	NA	NA	NA	NA	NA	NA	NA	NA	NA	NA	Toys	felt mouse	Object 1	1-5	Myself	Cat	4	Typical	20	11-20	NA	38	3.17	Young adult	Female	Yes	domestic short hair calico	Mixed	Mixed	Yes	3	3	No	NA		USA	North America	5	40	Female	42	Male	NA
Shirley	Current cat	12	Untrained	NA	Our older cat already played fetch with her mice toys, and Shirley immediately started playing too the first time she watched us play. But she is way way more into it now than her sister ever was.	Mice toys	A stick/string toy	Crinkle ball toys	Rubber bands	NA	NA	NA	NA	NA	NA	NA	Toys	A stick/string toy	Object 2	11-15	Cat	Myself	15	Typical	15	11-20	NA	4	0.33	Kitten	Female	Yes	Domestic shorthair	Mixed	Mixed	Yes	2	2	Yes	1	Yes	USA	North America	2	39	Female	42	Male	NA
Shmorblerone	Current cat	42	Trained	Shmorbles enjoyed chasing small toys, so I started by throwing one for her and then getting her to come back to me. When she did, she got rewards. (Usually just pets / affection.) Eventually, I scaled the rewarding back until she began bringing the toy back with her -- once she figured out that bringing the toy back meant I would throw it again, she caught on very quickly.	NA	Soft cat toys	Catnip crinkle fish	Soft catnip wine bottle	Wadded up paper balls	NA	NA	NA	NA	NA	NA	NA	Toys	Catnip crinkle fish	Object 2	6-10	About equal	Cat	6	Typical	4	1-10	Shmorblerone is a fairly enthusiastic fetcher, and would likely continue longer if the other cats did not steal her favored toys.	6	0.5	Kitten	Female	Yes	DLH (Calico)	Mixed	Mixed	Yes	8	7+	No	NA	No	USA	North America	3	38	Male	38	Female	Yes
Shuri	Current cat	20	Untrained	NA	She would bring her spring toy onto the couch, which isn't allowed. I'd toss it off and she'd go racing after it, then bring it back so I'd do it again.	plastic spring toys	NA	NA	NA	NA	NA	NA	NA	NA	NA	NA	Toys	plastic spring toys	Object 1	1-5	Cat	Cat	3	Typical	3	1-10	She's a weirdo in general, and exactly the type to make a game out of things not being allowed on the couch. She'd do it on the bed, too, but I'm wise to her, and drop things instead of throwing them.	12	1	Young adult	Female	Yes	DSH	Mixed	Mixed	Yes	2	2	No	NA		USA	North America	1	47	Female	NA	NA	NA
Sidney Crosby	Current cat	12	Untrained	NA	He brought me a toy and waited until I figured out he wanted me to throw it.	stuffed toy	NA	NA	NA	NA	NA	NA	NA	NA	NA	NA	Toys	stuffed toy	Object 1	6-10	Cat	Cat	6	Less than typical	10	1-10	He uses whichever toy is his current favorite, but always a small stuffed toy from his meowbox.	18	1.5	Young adult	Male	Yes	DSH	Mixed	Mixed	Yes	3	3	No	NA		USA	North America	2	55	Female	49	Male	NA
Sir Paw McCatney	Current cat	12	Untrained	NA	Just threw a toy while playing with him and he brought it back.	Toy mice	Crinkle ball toys	Hair bands	NA	NA	NA	NA	NA	NA	NA	NA	Toys	Crinkle ball toys	Object 2	16-20	Cat	Myself	20	Typical	8	1-10	NA	8	0.67	Kitten	Male	Yes	NA	Unknown	Unknown	Yes	3	3	No	NA		USA	North America	2	31	Female	33	Male	NA
Sky	Previous cat	126	Untrained	NA	He just started bringing back toys that were thrown across the room!	Long plastic stick with a bright blue feather attached to the end.	Neon green fuzzy mouse.	NA	NA	NA	NA	NA	NA	NA	NA	NA	Toys	Neon green fuzzy mouse.	Object 2	6-10	Cat	Cat	10	Typical	4	1-10	It's hard to remember as this was some time ago but these are my best recollections. It was so funny, he'd get all riled up and really seemed to enjoy chasing after the toys.	29	2.42	Young adult	Male	Yes	NA	Unknown	Unknown	No	1	1	NA	NA		USA	North America	4	24	Female	25	Male	NA
Skye	Previous cat	182	Untrained	NA	From the time he was a kitten, once he discovered his favorite toy was a weighted plastic mouse, he always wanted to play fetch with it	plastic mouse toys (only the specific kind he liked)	NA	NA	NA	NA	NA	NA	NA	NA	NA	NA	Toys	plastic mouse toys (only the specific kind he liked)	Object 1	1-5	Cat	Cat	4	Typical	5	1-10	It was all on his terms, but he wasn't specific about who he fetched with	8	0.67	Kitten	Male	Yes	Sealpoint Siamese	Siamese	Purebred	No	1	1	NA	NA		Canada	North America	4	64	Male	63	Female	NA
Slipper	Previous cat	36	Untrained	NA	It was entirely her idea. As a kitten she started to bring things to us and drop them in front of us, then wait, looking at us expectantly. When we finally figured out that she wanted us to throw things, she fetched them and brought them back. (PS: time above is an estimate. I only lived with this cat for about 3 years.)	Small, light fuzzy ball-type cat toys.	NA	NA	NA	NA	NA	NA	NA	NA	NA	NA	Toys	Small, light fuzzy ball-type cat toys.	Object 1	1-5	Cat	Cat	4	Typical	8	1-10	It was quite unpredictable, and totally depended on her mood.	3	0.25	Kitten	Female	Yes	a rescue cat (domestic longhair?)	Mixed	Mixed	Yes	2	2	No	NA		Canada	North America	3	NA	Female	NA	Male	NA
Slugs	Current cat	2	Untrained	NA	He was playing with a stick (with a feather attached) and enjoyed taking it into a corner and growling / hissing over it. When we then picked up the stick to play with him, he enjoyed trying to get it. Then when we threw it to get him to play elsewhere, he brought it back to us. We threw it again and he kept bringing it back. He does this regularly now.	A stick with a feather attached	NA	NA	NA	NA	NA	NA	NA	NA	NA	NA	Toys	A stick with a feather attached	Object 1	6-10	Myself	Myself	8	Typical	5	1-10	We initiate it, but he seems to enjoy it. Usually it stops because we stop throwing it.	4	0.33	Kitten	Male	Yes	3/4 Maine Coon	Mixed	Mixed	Yes	2	2	No	NA		UK	Europe	2	32	Female	34	Male	NA
Small Lady	Current cat	93	Untrained	NA	As with Truck I didn't really "train" Small Lady to fetch, because I had a cat Vivienne that did this previously I would just throw things for them and they would bring it back.	Just this one specific cheap mouse toy that came in a big bag of cheap toys, you can't really get it any more but it was her favourite toy.	NA	NA	NA	NA	NA	NA	NA	NA	NA	NA	Toys	Just this one specific cheap mouse toy that came in a big bag of cheap toys, you can't really get it any more but it was her favourite toy.	Object 1	11-15	Cat	Myself	15	Typical	2	1-10	NA	6	0.5	Kitten	Female	Yes	Siamese	Siamese	Purebred	Yes	3	3	Yes	1	Yes	Australia	Australasia	2	30	Male	33	Female	Yes
Smidge	Current cat	6	Untrained	NA	Smidge performed this behavior only for a short time when he was approximately 5months to 1 year old, then his play habits changed and he no longer plays this game with us.	Stuffed mouse toy	NA	NA	NA	NA	NA	NA	NA	NA	NA	NA	Toys	Stuffed mouse toy	Object 1	11-15	Cat	About equal	15	Typical	3	1-10	Data is reflective of his fetching behavior during the time he performed it as a young cat. There are other cats in the house who currently fetch but he no longer does.	5	0.42	Kitten	Male	Yes	Domestic Shorthair	Mixed	Mixed	Yes	3	3	No	NA		USA	North America	2	37	Male	41	Non-binary	NA
Smokey	Current cat	1	Untrained	NA	He kept dropping a mouse toy in bed and playing with it while I was trying to sleep. So I threw it out of bed. He came back, and I threw it again... Oops, I accidentally created a fetching cat! He usually chases after it, plays for a minute, then comes back to the bed and lays down next to the toy, waiting expectantly.	A stuffed mouse toy that rattles when shaken.	NA	NA	NA	NA	NA	NA	NA	NA	NA	NA	Toys	A stuffed mouse toy that rattles when shaken.	Object 1	1-5	Myself	Cat	4	Typical	12	11-20	He doesn't really bring the toy directly back to me, just sets it down nearby.	7	0.58	Kitten	Male	Yes	NA, suspected rag doll mix because he's floppy as heck.	Mixed	Mixed	Yes	2	2	No	NA		USA	North America	3	31	Female	71	Female	NA
Smudge	Previous cat	138	Untrained	NA	Smudge was a feral rescue; even as a kitten she would pounce on items and then drag them over to me. This went from when the fetched items were bigger than she was, to the opposite as the years passed.	Small stuffed dog	Little blue mousie	Wad of paper	Little green mousie	NA	NA	NA	NA	NA	NA	NA	Toys	Little blue mousie	Object 2	1-5	About equal	Cat	3	Typical	12	11-20	Smudge would fetch an item back to me, but it was a secondary game to get her to let it go so I could toss it again. Also, she played toss by herself a lot - would fling her object somewhere and then run to get it. If she flung it somewhere she couldn't reach, she'd come and yell at me until I figured it out and fetched it back myself!	5	0.42	Kitten	Female	Yes	N/A	Unknown	Unknown	Yes	3	3	No	NA		USA	North America	2	27	Female	23	Male	NA
Solo	Previous cat	12	Untrained	NA	He just came that way, but previous owner had done a lot of work with him.	Toys (unknown)	NA	NA	NA	NA	NA	NA	NA	NA	NA	NA	Toys	Toys (unknown)	Object 1	1-5	Cat	Cat	5	Typical	25	21-30	Blue point siamese, I inly got to interact with him a year. He thought he was a human. You could walk him without a leash and he was so mad he couldn’t eat at the table with us he would run get a bite of food come back and chew it at the table so he was “eating with the rest of the family”.	12	1	Young adult	Male	Yes	Blue point siamese	Siamese	Purebred	No	1	1	NA	NA		USA	North America	3	15	Male	34	Female	NA
Soot	Current cat	35	Untrained	NA	Soot likes to shove things under other things, and frequently stuffs toys under the oven (where he can't reach them). One day while I was cooking he kept doing that with a little gray mouse toy that rattles (his favorite type of toy - I have many) then pestering me to retrieve it. I was a little frustrated and trying to get him to stop, so I kept taking the toy from him when he arrived in the kit…	Rattling grey mouse toy	White or black mouse toy (no rattle)	Shrimp plush toy (similar size to mouse)	Lobster plush toy (slightly larger than mouse)	Various toy balls, some with rattlers or bells	Miniature Kong toy (that bounces)	Round plush toy	Mint stick plush dental toy	Silvervine sticks	NA	NA	Toys	Rattling grey mouse toy	Object 1	11-15	Cat	About equal	15	Typical	10	1-10	It sort of goes in waves - he'll find a toy he likes to play fetch with and have a few days where he likes to play a lot, then stretches of time where he doesn't want to play that game or only wants to do it 2 or 3 times. I assume he either gets bored with it for a while or sometimes (I'm pretty certain about this one) he just loses his preferred fetching toy of the moment and doesn't want to pla…	5	0.42	Kitten	Male	Yes	NA	Unknown	Unknown	No	1	1	NA	NA		USA	North America	1	30	Non-binary	NA	NA	NA
Sophia	Previous cat	180	Untrained	NA	Lying in bed in the morning, she would bring me her favorite toy, a fabric covered ball with a rattle inside. I threw it, not wanting to get out of bed, and she began fetching and returning it to me. She would do this at least six or seven times in a row. Eventually, she began fetching the toy whenever I threw it for her.	Fabric covered Rattle ball toy	NA	NA	NA	NA	NA	NA	NA	NA	NA	NA	Toys	Fabric covered Rattle ball toy	Object 1	1-5	Cat	Myself	4	Typical	15	11-20	Sophia only fetched her favorite toy, but she did so faithfully for years, only stopping when the last in a series of identical toys we were able to find fell apart.	24	2	Young adult	Female	Yes	American Domestic shorthair	Mixed	Mixed	No	1	1	NA	NA	Yes	USA	North America	2	23	Female	22	Female	NA
sophie	Current cat	42	Untrained	NA	she has a toymouse which i throw away. She then started to bring it back to me. We repeated that.	Toymouse	NA	NA	NA	NA	NA	NA	NA	NA	NA	NA	Toys	Toymouse	Object 1	1-5	Cat	Cat	4	Typical	30	21-30	Its only her toymouse. She doesn't fetch anything else	4	0.33	Kitten	Female	No	european housecat	Unknown	Unknown	No	1	1	NA	NA		Germany	Europe	1	44	Male	NA	NA	NA
Sophie	Current cat	36	Untrained	NA	Sophie brought her mouse toy to us. We threw it across the room and she brought it back.	Mouse toy	NA	NA	NA	NA	NA	NA	NA	NA	NA	NA	Toys	Mouse toy	Object 1	1-5	About equal	About equal	2	Typical	0	0-0.5	We don’t play fetch any more because we now have a dog who interferes with the game.	6	0.5	Kitten	Female	Yes	Ragdoll	Ragdoll	Purebred	No	1	1	NA	NA		Australia	Australasia	2	NA	Female	NA	Female	NA
Spikey	Current cat	5	Untrained	NA	He brought a toy to us so we could throw it away, than he fetched it back	A mice toy	Cotton ball	NA	NA	NA	NA	NA	NA	NA	NA	NA	Toys	A mice toy	Object 1	6-10	Cat	Myself	8	Typical	13	11-20	If you stop throwing the Objekt he will jump on whatever your working on and complain	5	0.42	Kitten	Male	Yes	NA	Unknown	Unknown	Yes	3	3	No	NA		Germany	Europe	4	18	Female	48	Female	NA
Spot	Current cat	78	Untrained	NA	I don't recall	Rubber mouse	Milk ring	Cat toys	NA	NA	NA	NA	NA	NA	NA	NA	Toys	Rubber mouse	Object 1	1-5	Cat	Cat	3	Typical	10	1-10	NA	3	0.25	Kitten	Male	Yes	American shorthair	Mixed	Mixed	Yes	5	5	No	NA	Yes	USA	North America	1	51	Female	NA	NA	NA
Spotticus Wrex	Current cat	55	Untrained	NA	He carried items (that he found around the house) in his mouth and dropped them near me.	Squeaky mousie cat toy	Homemade wand cat toy	Homemade wand cat toy 2	Squeaky mousie on homemade wand toy	Antique button hook for shoes	Mousie made out of deer fur cat toy	Mousie made out of buffalo fuzz cat toy	NA	NA	NA	NA	Toys	Squeaky mousie cat toy	Object 1	1-5	Cat	Cat	5	Typical	3	1-10	Spot loves my attention and to play, and will bring objects to me so I will play with him, but also -- I suspect -- to get them away from the other two cats in the house. Toys that are downstairs in the basement "mysteriously" appear on my bed on the top floor of the house when I'm not there, and if I am there, I can hear him dragging the toy up two flights of stairs to me. Once dropping the toy …	6	0.5	Kitten	Male	Yes	Ocicat	Ocicat	Purebred	Yes	2	2	No	NA		USA	North America	4	53	Female	40	Female	NA
Squeebus	Previous cat	144	Untrained	NA	He would bring toys to us. He would bring them back, and want them to be thrown again.	Toy mouse	foam ball	NA	NA	NA	NA	NA	NA	NA	NA	NA	Toys	Toy mouse	Object 1	1-5	About equal	Cat	5	Typical	15	11-20	NA	9	0.75	Kitten	Male	Yes	domestic shorthair	Mixed	Mixed	Yes	NA	NA	Yes	2		USA	North America	2	27	Male	25	Female	NA
Squid	Current cat	18	Untrained	NA	When Squid was a kitten, any time I threw an object (skitter mouse, wad of paper, etc.) he would run after it then come back to ask me to throw it again. Eventually, he created a sort of obstacle course that he preferred (leaping over the back of the sofa) so I'd have to throw toys to a specific place to get him to bring them back.	Mouse toy (soft mouse with jingle bell inside)	Wadded up paper	NA	NA	NA	NA	NA	NA	NA	NA	NA	Toys	Mouse toy (soft mouse with jingle bell inside)	Object 1	1-5	Cat	Cat	5	Typical	0	0-0.5	As noted above, he grew out of this behavior. Also, we moved houses so his preferred over-the-sofa route was no longer available to him, and that seemed to dampen his need for fetch. When he played fetch, we would do it almost daily.	10	0.83	Kitten	Male	Yes	NA	Unknown	Unknown	Yes	2	2	No	NA		USA	North America	1	NA	Female	NA	NA	NA
Stan	Current cat	42	Untrained	NA	We think stan noticed our first cat do this and copied her but stan will bring it back less times. Stan will chase and occasionally bring it back, other times he will run away with the toy	All the cat toys	NA	NA	NA	NA	NA	NA	NA	NA	NA	NA	Toys	All the cat toys	Object 1	1-5	About equal	Cat	4	Less than typical	2	1-10	Occasionally brings back but stan will initiate by bringing the toy to us first, after this he will occasionally bring it back but mainly just run away with the toy. Stan will happily drop it when we catch up with him and chase the toy again	4	0.33	Kitten	Male	Yes	Domestic house cat	Mixed	Mixed	Yes	1	1	Yes	1	NA	UK	Europe	2	30	Female	33	Male	Yes
Stanley	Current cat	138	Untrained	NA	he liked to bat around and chase after the stuffed mice on the ground, so i threw one to see if he would chase it. he did and brought it back.	stuffed mice	small balls	NA	NA	NA	NA	NA	NA	NA	NA	NA	Toys	stuffed mice	Object 1	1-5	Myself	Cat	3	Typical	1	1-10	sometimes he really wants to, he'll find a mouse from somewhere and bring it in his mouth to me to play	38	3.17	Young adult	Male	Yes	domestic shorthair	Mixed	Mixed	No	1	1	NA	NA		USA	North America	2	39	Female	42	Female	NA
Stella	Current cat	48	Untrained	NA	Don’t remember exactly but she has done it since she was a kitten. I guess I threw it and she brought it back? Then she would get excited for me to throw it and when she brought it back, she would paw at me and meow until I threw it	Cat toys (mainly the rattle mice)	Long plastic thing	NA	NA	NA	NA	NA	NA	NA	NA	NA	Toys	Cat toys (mainly the rattle mice)	Object 1	6-10	About equal	About equal	8	Typical	1	1-10	We have a dog now who eats cat toys so I have not played fetch with her recently	6	0.5	Kitten	Female	Yes	Domestic shorthair	Mixed	Mixed	Yes	2	2	No	NA		USA	North America	2	26	Female	28	Male	NA
Steve	Previous cat	48	Untrained	NA	She had a toy she would bring over, making chirruping noises. If you threw the toy for her to chase, she would bring it back over for you to do it again.	a mini beanie baby from a McDonald's happy meal.	NA	NA	NA	NA	NA	NA	NA	NA	NA	NA	Toys	a mini beanie baby from a McDonald's happy meal.	Object 1	1-5	Cat	Cat	4	Typical	4	1-10	It was very particularly that toy, which we called Duffy for some reason. She would also carry it around and groom it like it was a kitten, or occasionally beat the snot out of it.	12	1	Young adult	Female	Yes	NA	Unknown	Unknown	Yes	2	2	No	NA		UK	Europe	2	24	Female	25	Male	NA
Sunshine	Current cat	3	Untrained	NA	She was very shy when I first adopted her, but one of the ways I bonded with her was by tossing toys at her and letting her catch them. Then one day after I'd had her about a month she just started bringing her toys to me and screaming until I noticed, so I tried throwing them for her. She picked up on the game immediately.	little plastic spring toys (can be found on chewy)	jingly ball toys	plush cat toys	cat teaser toys	crinkly cat toys	literally anything she can pick up using her mouth	NA	NA	NA	NA	NA	Toys	little plastic spring toys (can be found on chewy)	Object 1	26-30	Cat	Myself	30	Typical	30	21-30	I swear she could play literally all day every day if I let her. Recently she has gotten better at respecting when the game is done, at least for an hour or so before she tries bringing me something else to play some more. The only things that stop her at all are either me putting the toy away, another cat stealing the toy she was bringing me, or her accidentally kicking it somewhere she can no l…	5	0.42	Kitten	Female	Yes	NA	Unknown	Unknown	Yes	4	4	Yes	1	Yes	USA	North America	1	29	Female	NA	NA	NA
Sweet pea	Current cat	48	Untrained	NA	We threw toys for her while trying to entertain her, and found that she brought them back.	toy mice	small tennis balls	small toys	wine corks	NA	NA	NA	NA	NA	NA	NA	Toys	toy mice	Object 1	1-5	About equal	Cat	3	Less than typical	5	1-10	NA	63	5.25	Young adult	Female	Yes	n/a	Unknown	Unknown	Yes	2	2	No	NA		USA	North America	3	36	Non-binary	36	Non-binary	NA
Taches	Previous cat	12	Untrained	NA	When Taches was a kitten, she would be very energetic and want to play, so we'd throw her a small toy mouse or small crumpled up paper ball to get her to chase it. She would then start to bring it back to us.	Toy mouse	Small crumpled up paper ball (pea sized)	NA	NA	NA	NA	NA	NA	NA	NA	NA	Toys	Toy mouse	Object 1	1-5	Myself	Cat	4	Typical	15	11-20	The sessions would mostly end with her failing to find the thrown object.	5	0.42	Kitten	Female	No	Domestic Short Hair Tabby	Mixed	Mixed	Yes	2	2	No	NA		Canada	North America	2	48	Male	NA	Female	NA
Taffy	Current cat	144	Untrained	NA	She would sometimes bring toys for us to play with. Some string-like toys we would wave around, and fire small soft toys we would throw them for her to chase. She started bringing them back for us to throw again.	Small stuffed/soft cat toys	NA	NA	NA	NA	NA	NA	NA	NA	NA	NA	Toys	Small stuffed/soft cat toys	Object 1	6-10	Cat	Cat	6	Typical	4	1-10	NA	18	1.5	Young adult	Female	Yes	Domestic long hair	Mixed	Mixed	No	1	1	NA	NA		USA	North America	2	39	Male	45	Non-binary	NA
Tag	Previous cat	156	Untrained	NA	He started being me toy mice. I'd toss them and he'd bring them back	Toy mouse	NA	NA	NA	NA	NA	NA	NA	NA	NA	NA	Toys	Toy mouse	Object 1	1-5	Myself	Cat	5	Typical	5	1-10	NA	6	0.5	Kitten	Male	Yes	Na	Unknown	Unknown	Yes	2	2	No	NA	NA	USA	North America	2	23	Female	26	Male	No
Tâmara	Current cat	84	Untrained	NA	She would randomly appear with toys in her mouth walking around the house. Because she was very energetic, we threw the toys around for her to run. And we noticed she would bring the toys to us at some point.	Small plush toys	Hair rubber bands	Small pieces of cloth	NA	NA	NA	NA	NA	NA	NA	NA	Toys	Small plush toys	Object 1	6-10	Myself	Cat	6	More than typical	6	1-10	I can’t find a way to go back in this survey but she also plays fetch with small tied plastic bags	6	0.5	Kitten	Female	Yes	European shorthair	Unknown	Unknown	No	1	1	NA	NA	Yes	Portugal	Europe	2	26	Male	24	Female	Yes
Tamino	Previous cat	180	Untrained	NA	He would bring his toy and drop it on my keyboard while I was working, and when I threw it, bring it back and replace it on the keyboard.	Stuffed frog	Foam balls	NA	NA	NA	NA	NA	NA	NA	NA	NA	Toys	Stuffed frog	Object 1	1-5	Cat	About equal	2	Less than typical	15	11-20	NA	7	0.58	Kitten	Male	Yes	Siamese	Siamese	Purebred	No	1	1	NA	NA		USA	North America	1	23	Female	NA	NA	NA
Tanq	Current cat	36	Untrained	NA	I'd throw a fuzzy ball toy; he'd bat it around for a bit before bringing it back to me in his mouth. He'd expectantly wait for me to throw it again; once I did, he'd run after it and the cycle began again.	fuzzy ball toy	NA	NA	NA	NA	NA	NA	NA	NA	NA	NA	Toys	fuzzy ball toy	Object 1	1-5	Myself	Cat	5	Typical	2	1-10	He'll only do this with one specific toy; Tanq is six years old now, so I put '3 years' because that's about how long that toy was in rotation. I haven't seen him do it with another toy. Of note, that toy was in his cage with him when he woke up from getting neutered at the vet's office.	6	0.5	Kitten	Male	Yes	domestic short hair, orange tabby	Mixed	Mixed	Yes	3	3	Yes	1	Yes	USA	North America	1	46	Female	NA	NA	NA
Tao	Current cat	36	Trained	Not entirely trained her, though i did offer the motions of walking to get the toy and return to my initial spot along with rewarding her.	NA	Nylon Hair ties	Shuttlecocks	Toy mice	Jackson Galaxy Satellites	stuffed mint toys	NA	NA	NA	NA	NA	NA	Toys	Jackson Galaxy Satellites	Object 4	1-5	About equal	Cat	4	Less than typical	20	11-20	She will often lay on the toy if she's had enough.	6	0.5	Kitten	Female	Yes	Calico	Unknown	Unknown	Yes	2	2	No	NA		USA	North America	5	28	Prefer not to say	NA	Prefer not to say	NA
Tara	Current cat	16	Untrained	NA	She decided to take over one of Spike's fetching sessions.	Milk bands	Balls	Small stuffed toys	Plastic caps	Pie cleaner	Catnip Mouse	Pom Poms	NA	NA	NA	NA	Toys	Small stuffed toys	Object 3	6-10	About equal	About equal	6	Typical	12	11-20	Tara will play fetch with just about anything that she can carry easily in her mouth.	6	0.5	Kitten	Female	Yes	NA	Unknown	Unknown	Yes	NA	NA	Yes	1	Yes	USA	North America	3	35	Non-binary	29	Female	Yes
Tau	Current cat	24	Untrained	NA	I was folding laundry and he brought a small fabric toy up on the bed and dropped it in the pile of clothes. I tossed it into the hallway so he would go away and not get fur on everything. He brought it back. Oops.	Soft stuffed fabric toy, unbleached cotton linen, any shape (oblong, triangular, rectangular)	Soft mouse shaped fabric toy, white faux fleece with any color silk cord tail (pink/orange)	plastic spring toy, any color (yellow/green/red/blue)	felt-wrapped pipecleaner toy, any color (pink/green/orange)	random shreds of cardboard	plastic-wrapped twist ties, any length/color (white/silver/black)	anything else he brings to me that I can throw for him	NA	NA	NA	NA	Toys	Soft stuffed fabric toy, unbleached cotton linen, any shape (oblong, triangular, rectangular)	Object 1	6-10	Cat	Cat	10	Less than typical	7	1-10	He brings me toys only when I am at my desk or on the sofa but this is because I have deliberately not responded when he brings them to me in other places, because the last thing I need is for him to wake me up in the middle of the night by dropping a cat toy on my face. He goes through phases where he doesn't ask to play for days at a time, and then he'll have a three or four day stretch where i…	8	0.67	Kitten	Male	Yes	domestic shorthair	Mixed	Mixed	Yes	3	3	Yes	1	Yes	USA	North America	1	43	Male	NA	NA	NA
Teeny	Previous cat	48	Untrained	NA	I would throw small cat toys like little furry mice and jingly balls and Teeny would run after them and immediately bring them back and drop them at my feet to be thrown again.	small furry mouse toy	jingly ball	NA	NA	NA	NA	NA	NA	NA	NA	NA	Toys	small furry mouse toy	Object 1	1-5	Myself	Cat	3	Typical	5	1-10	Teeny only exhibited this fetching period for a brief period of time in his adolescence. Once he grew older (perhaps about 7 years old), he stopped playing altogether.	18	1.5	Young adult	Male	Yes	Ragdoll	Ragdoll	Purebred	Yes	2	2	No	NA	Yes	USA	North America	4	9	Female	10	Female	Yes
Tenjin	Current cat	10	Untrained	NA	I was tired and already in bed and threw a toy to entertain him, and he brought it back. And kept bringing it back. I did not get to sleep early as I had hoped when I first threw the toy.	mini sloth plush	mini squirrel plush	toy ball	unidentifiable plush toy	dental pretzel toy	mini mouse plush	NA	NA	NA	NA	NA	Toys	mini sloth plush	Object 1	1-5	About equal	Cat	3	Typical	10	1-10	Tenjin is 1 year old. He started playing fetch at 2 months of age right after we adopted him. He now prefers tag and hide and seek more than fetch, but he still plays it. Sessions have gotten shorter. They used to last up to 20 times, now it's more like anywhere between once and 5 times. He has a new version of fetch-tag where he wants you to throw the toy, he will run past it, swatting it on the…	2	0.17	Kitten	Male	Yes	NA	Unknown	Unknown	No	1	1	NA	NA		USA	North America	3	37	Non-binary	76	Male	NA
Tesla	Current cat	8	Untrained	NA	He liked running after a toy mouse when I would throw it. One day he started bringing it back and I think I kept encouraging him to do it.	toy mouse	NA	NA	NA	NA	NA	NA	NA	NA	NA	NA	Toys	toy mouse	Object 1	1-5	About equal	Cat	4	Typical	30	21-30	NA	11	0.92	Kitten	Female	No	Domestic longhair	Mixed	Mixed	No	1	1	NA	NA		Canada	North America	3	19	Female	22	Female	NA
The Unseen Hand of Fate, but you can call him the Grim Reaper (Grimmy for short)	Current cat	101	Untrained	NA	Grimmy liked to bring his toys onto the bed and then I would clear them off - at first he just ran after them, but then he started jumping back up onto the bed with them and put them down. From there it became a daily routine - I've always wanted a cat who plays fetch.	Foam Cat Toy Ball	Catnip Mouse	Milk Jug Ring	Balled up paper	NA	NA	NA	NA	NA	NA	He will literally attempt to fetch anything I throw at this point, gets kinda annoying when I'm tossing stuff in the trash.	Toys	Foam Cat Toy Ball	Object 1	11-15	About equal	Cat	14	Typical	25	21-30	He lets me know he's done fetching by simply not bringing the toy back and wandering off to do something else. He also doesn't seem to care if I'm asleep, as I will often wake up to several cat toys on my bed in the morning.	6	0.5	Kitten	Male	Yes	Mostly a mix, but has at least some Bombay in him.	Mixed	Mixed	No	1	1	NA	NA		USA	North America	1	44	Male	NA	NA	NA
Thea	Current cat	2	Untrained	NA	She really liked the plastic toys that make noise. I used to throw them around the house so she could chase them on her own but she kept bringing them back to me and we started playing fetch!	Plastic crinkle toy	NA	NA	NA	NA	NA	NA	NA	NA	NA	NA	Toys	Plastic crinkle toy	Object 1	6-10	About equal	Cat	10	More than typical	5	1-10	She was just adopted 2 months ago so it is possible she fetched before then	15	1.25	Young adult	Female	Yes	Tuxedo	Unknown	Unknown	No	1	1	NA	NA		USA	North America	2	22	Female	23	Female	NA
Thor	Current cat	12	Untrained	NA	Within a few months of getting him (as a kitten), he would chase after thrown objects. He is a ragdoll, and I have seen this behaviour before in a friend's ragdoll. After a week or so, he would start bringing thrown objects back to be thrown again. At first, he didn't realise it was "me" who threw it, so he would return it to somewhere I often was (chair/bed/sofa), before figuring out that what m…	Small toy mice which rattle	A feather with a bell on a long stick	NA	NA	NA	NA	NA	NA	NA	NA	NA	Toys	A feather with a bell on a long stick	Object 2	6-10	Cat	Myself	6	Typical	20	11-20	Thor will want to fetch almost every day. He'll drop his preferred toy at my feet, and make a very specific meow (which he pretty much never does in any other context). If I'm working/busy and can't play, he'll either try again later, or play with himself by pushing something off the top of the stairs, chasing it down, and repeating.	3	0.25	Kitten	Male	Yes	Ragdoll cross	Mixed	Mixed	Yes	2	2	Yes	1	Yes	UK	Europe	2	28	Male	35	Female	NA
Thundercat	Current cat	3	Untrained	NA	I threw a dart to distract him from the pet parakeet	Nerf darts	Stuffed toys	Mouse cat toy	Plastic bottle caps	NA	NA	NA	NA	NA	NA	NA	Toys	Mouse cat toy	Object 3	6-10	Cat	Cat	10	Typical	30	21-30	He plays every night and sometimes during the day. He loves playing fetch and it's hilarious	3	0.25	Kitten	Male	Yes	Russian Blue	Russian Blue	Purebred	Yes	2	2	No	NA		USA	North America	2	39	Female	41	Male	NA
Tiger	Current cat	168	Untrained	NA	When certain toys were tossed he would bring them back for you to throw again	Toy mice	Certain toy balls	NA	NA	NA	NA	NA	NA	NA	NA	NA	Toys	Toy mice	Object 1	1-5	About equal	Cat	3	Typical	2	1-10	It was much more common when he was younger.	4	0.33	Kitten	Male	Yes	Bengal x Siamese	Mixed	Mixed	Yes	3	3	No	NA	Yes	Canada	North America	2	41	Female	69	Female	Yes
Timmy	Current cat	86	Untrained	NA	I just threw his toy mouse to the hallway and he brought it back so I'd throw it to him again.	Toy mouse	Toy ball	Empty toilet paper cardboard roll	Pretty much anything he finds interesting	NA	NA	NA	NA	NA	NA	NA	Toys	Toy mouse	Object 1	1-5	About equal	About equal	3	Typical	16	11-20	I haven't really paid attention how often he does it as he has always done it. So I just went with approx half a month.	6	0.5	Kitten	Male	Yes	Just a mix, but his mother was half maine coon.	Mixed	Mixed	Yes	1	1	No	NA		Finland	Europe	1	32	Female	NA	NA	NA
Tintim	Previous cat	24	Untrained	NA	He brought a toy to me in his mouth and I just threw it. Then he brought it back. Previously we had only seen him bring toys/things to us when he hunted down small critters.	Small oval toys	NA	NA	NA	NA	NA	NA	NA	NA	NA	NA	Toys	Small oval toys	Object 1	1-5	Cat	Cat	2	Typical	1	1-10	This was a very long time ago (>10 years!) so I might be a little off with the frequency it happened.	12	1	Young adult	Male	Yes	European shorthair	Unknown	Unknown	No	1	1	NA	NA		Portugal	Europe	3	12	Male	50	Female	NA
Toast	Current cat	15	Trained	We would throw the toy for toast and then get some treats to entice her back. It took a few attempts for her to bring the toy back with her. Toast played back at the beginning but won't bring the toy back to us. Toast will happily drop the toy for us to throw again if we follow her.	NA	All her cat toys	NA	NA	NA	NA	NA	NA	NA	NA	NA	NA	Toys	All her cat toys	Object 1	1-5	Myself	Cat	2	More than typical	0	0-0.5	Toast won't bring the toy back but will drop it to be thrown again	5	0.42	Kitten	Female	Yes	Domestic house cat	Mixed	Mixed	Yes	2	2	Yes	2	Yes	UK	Europe	2	31	Female	33	Male	NA
Toby	Current cat	18	Untrained	NA	Threw a cat toy to him, and he picked it up in his mouth and brought it back to me, dropping it in front of me.	Mouse cat toy	NA	NA	NA	NA	NA	NA	NA	NA	NA	NA	Toys	Mouse cat toy	Object 1	1-5	Myself	Cat	4	Typical	6	1-10	Toby eventually tired of playing fetch, but our other cat started playing fetch after observing the game.	42	3.5	Young adult	Male	Yes	Black tabby cat	Unknown	Unknown	Yes	2	2	Yes	2	Yes	USA	North America	2	62	Female	66	Male	NA
Toeny	Current cat	18	Untrained	NA	I noticed it when I would throw a feather he would bring it back to me. Interestingly I didn’t buy feathers until I needed a replacement for a feather wand I owned and had some extras on the ground he started to play with	Feather	NA	NA	NA	NA	NA	NA	NA	NA	NA	NA	Toys	Feather	Object 1	1-5	About equal	Cat	3	Typical	5	1-10	NA	5	0.42	Kitten	Male	Yes	Domestic shorthair	Mixed	Mixed	No	1	1	NA	NA		USA	North America	1	29	Female	NA	NA	NA
Tonkatsu	Current cat	48	Untrained	NA	We started to notice she would bring over one of her mouse toys, put it down like a kill and meow at us. Eventually we decided to try throwing it to see what she did, and she seemed to love bringing it back to go again.	Mouse toy	Bird toy	NA	NA	NA	NA	NA	NA	NA	NA	NA	Toys	Mouse toy	Object 1	1-5	Cat	Cat	3	Typical	2	1-10	NA	24	2	Young adult	Female	Yes	brown tabby	Unknown	Unknown	Yes	3	3	No	NA		USA	North America	2	34	Male	31	Female	NA
Tootie	Current cat	72	Untrained	NA	Soon after adopting her from petsmart, I was sitting on my bed with her and threw small object across the room and she immediately went into predator/fetch and just, kept bringing it back to me after I'd throw it	Catnip toys	Small balls	Fuzzy balls	Tiny stuffed animals	NA	NA	NA	NA	NA	NA	NA	Toys	Catnip toys	Object 1	6-10	Cat	Cat	6	Typical	4	1-10	When she has too much extra energy, I throw it fast back to back till she tires out and doesn't bring it back	12	1	Young adult	Female	Yes	Calico	Unknown	Unknown	Yes	2	2	No	NA		USA	North America	3	41	Female	14	Female	NA
Tora	Current cat	60	Untrained	NA	i would toss her toy into te living room from upstairs, only to later find it back upstairs	catnip hedgehog	sock toy	NA	NA	NA	NA	NA	NA	NA	NA	NA	Toys	sock toy	Object 2	1-5	Cat	Cat	1	Typical	1	1-10	she does it very rarely and generally only brings it back once or twice. and she tends to play late at night	60	5	Young adult	Female	Yes	domestic shorthair	Mixed	Mixed	Yes	2	2	No	NA	Yes	Canada	North America	4	30	Non-binary	25	Female	Yes
Torpedo	Current cat	10	Untrained	NA	She just carries back her toys from time to time. Doesn’t do it on demand though.	Her toy, crochet ball	NA	NA	NA	NA	NA	NA	NA	NA	NA	NA	Toys	Her toy, crochet ball	Object 1	1-5	Myself	Cat	5	More than typical	1	1-10	I guess she has fetching “moods”, never happens on demand, no amount of treats as reward seem to encourage her. She only fetches one particular toy, but often forgets this toy exists when it vanishes from sight. When she or I find it, there’s a chance of fetching. The toy is a woolen crochet ball, around 5 cm in diameter.	7	0.58	Kitten	Female	Yes	Street cat	Unknown	Unknown	No	1	1	NA	NA		Russia	Europe	1	34	Non-binary	NA	NA	NA
Trevor	Current cat	5	Untrained	NA	On the day we brought him home (as 9 week old kitten) he instinctively returned a mouse toy thrown for him to chase	Mouse toy	Plastic worm toy	Fabric stuffed squid toy	Paper/card balls	NA	NA	NA	NA	NA	NA	NA	Toys	Plastic worm toy	Object 2	11-15	Cat	About equal	12	Typical	30	21-30	Trevor enjoys multiple fetching sessions a day, of varying lengths/intensity. He’ll also bring and present us other toys that he wishes to play with (not necessarily toys to throw - fishing rods, wrestling toys etc). He is a Bengal kitten.	2	0.17	Kitten	Male	No	Bengal	Bengal	Purebred	No	1	1	NA	NA		UK	Europe	2	39	Male	34	Female	NA
Trixie	Current cat	24	Untrained	NA	She dropped a toy mouse at my feet. I threw it for her to chase. She brought it back, dropped it, and looked at me.	Toy mouse	Hair elastics	Nerf darts	Cat toy wand with streamer	Small soft balls	Small stuffed animals	Hair scrunchies	Christmas bows	Ball of paper	NA	NA	Toys	Toy mouse	Object 1	1-5	Cat	About equal	5	Typical	28	21-30	I have a small Nerf dart gun. I tried it so I could throw an object further for her to chase. She knows the sound of me putting darts in now, and gets ready to run. She will fetch about anything she can carry. She needs to see the object's path. If she misses your throw or where it landed, she is clueless.	5	0.42	Kitten	Female	Yes	Domestic American shorthair	Mixed	Mixed	Yes	2	2	No	NA		USA	North America	5	48	Female	47	Male	NA
Truck	Current cat	93	Trained	From my previous experience with Vivienne, I knew that if I threw a toy my kittens liked they might bring it back. "Train" is probably the wrong word, I would just throw things for them and they would retrieve them, as I had done before.	NA	Cat toys (toy mice, plushies)	NA	NA	NA	NA	NA	NA	NA	NA	NA	NA	Toys	Cat toys (toy mice, plushies)	Object 1	11-15	About equal	Myself	15	Typical	10	1-10	NA	6	0.5	Kitten	Male	Yes	Siamese	Siamese	Purebred	Yes	3	3	Yes	1	NA	Australia	Australasia	2	30	Male	33	Female	Yes
Turtle	Current cat	84	Trained	I threw her mouse catnip toy and every time she picked it up and brought it a little closer to me I rewarded her. She would run after the toy and stand next to it then look at me. I would move forward a few feet then make hand motions to her. Eventually she would pick it up and then drop it. I’d then meet her and throw the toy again. She’d run to it and wait by the toy. I moved less and less clos…	NA	Toy mouse	Fish on a string	Catnip lamb	NA	NA	NA	NA	NA	NA	NA	NA	Toys	Toy mouse	Object 1	1-5	Cat	Cat	3	Typical	4	1-10	She has certain behaviors when she wants to play. If she’s not exhibiting playful behavior she won’t fetch the toy back. When she is after I throw the toy she will normally bring it back to me 2-3 times before she stops fetching and just sits next to the toy waiting for me to get up and walk over to throw it again. When it’s late normally after midnight and I’m sleeping is the only time she initi…	12	1	Young adult	Female	Yes	Tortoiseshell	Unknown	Unknown	No	1	1	NA	NA		USA	North America	1	35	Female	NA	NA	NA
Tyrranosaurus Rex	Current cat	12	Untrained	NA	While I had my first cat, before he ran away, my second cat emulated his behavior.	Mouse Toy	Nerf Dart	Mouse Toy Attached to String	NA	NA	NA	NA	NA	NA	NA	NA	Toys	Mouse Toy	Object 1	1-5	Myself	Cat	3	Typical	12	11-20	She does it when she wants my attention or is in a playful mood. At times she'll hand me the mouse toy when she wants me to throw it for her. Other times I'll throw the mouse toy up a higher elevation and she'll chase after it. As long as the toy is moving, she'll chase after it. However, it's rare unless she's in the that she'll return the toy or take it to her hiding spot.	2	0.17	Kitten	Female	Yes	Tabby	Unknown	Unknown	Yes	2	2	Yes	1	Yes	USA	North America	5	25	Male	65	Male	No
Up	Current cat	10	Untrained	NA	After we had gone to bed, we would hear Up yodeling and making strange noises; afterwards, she would bring us a stuffed animal. This began ~2 years ago. After we moved to our new house (now with stairs) ~10 months ago, she continued this behavior. I discovered that if I threw the stuffed animals down the stairs during the day, she would occasionally go and retrieve them.	Small orange teddy bear	Tiny stuffed armadillo	Small stuffed salmonella	NA	NA	NA	NA	NA	NA	NA	NA	Toys	Small stuffed salmonella	Object 3	1-5	About equal	Cat	2	Typical	6	1-10	Sometimes she doesn't fetch the object after I toss it, she just goes to it and sniffs it a bit. Also we had mice one time and she fetched those very efficiently--I mean this literally, she brought them to me quite alive.	48	4	Young adult	Female	Yes	domestic shorthair	Mixed	Mixed	Yes	2	2	No	NA		USA	North America	2	34	Female	36	Male	NA
Uschi	Previous cat	36	Untrained	NA	Uschi enjoyed bringing me objects in the typical "showing off an object/feeding the family" way, and so enjoyed chasing toys that were thrown. it didn't take her long to combine and chain those behaviors	paper ball	toy mouse	toy fish	stick with string and dangling lure	NA	NA	NA	NA	NA	NA	NA	Toys	toy mouse	Object 2	1-5	About equal	Cat	4	Typical	10	1-10	Uschi would often bring toys and deposit them close by while vocalizing, and then i would take the toy and toss it	60	5	Young adult	Female	Yes	domestic shorthair (basic street cat)	Mixed	Mixed	Yes	2	2	Yes	1		USA	North America	2	28	Female	25	Male	NA
Vega	Current cat	0	Untrained	NA	She carried a small feather toy up to me and I didn't see what else I could really do with it but throw it. She brought it back, and then I knew. I'm her third owner and I've had her less than 1 month, so I put 0, but I don't know where or when she learned it. I doubt it was just then.	Green feather toy	Brown feather toy	Stick with feather toy attached to string	Just the stick with the string, no feather toy.	NA	NA	NA	NA	NA	NA	NA	Toys	Green feather toy	Object 1	11-15	Cat	Cat	15	Typical	15	11-20	I have lived with this cat less than 1 month so I don't have good grounds to guess how often we'll be playing fetch. Vega's daughter who has lived with me since she was a little kitten and for over a year does not play fetch.	26	2.17	Young adult	Female	Yes	Burmese	Burmese	Purebred	Yes	2	2	No	NA		Norway	Europe	1	26	Prefer not to say	NA	NA	NA
Vegeta	Current cat	7	Untrained	NA	I bought him new toys, a box of six rag mice, and then I threw him one so he could go and catch it and play and, to my surprise, he came back with it and waited for me to throw it again.	Rag mice	Hair ties	Paper balls	NA	NA	NA	NA	NA	NA	NA	NA	Toys	Rag mice	Object 1	11-15	Cat	About equal	15	Typical	28	21-30	Lately he is putting the rag mice in his water bowl and then bring them to me.	5	0.42	Kitten	Male	Yes	NA	Unknown	Unknown	Yes	4	4	No	NA		Spain	Europe	3	51	Female	52	Male	NA
Vex	Current cat	24	Untrained	NA	I started throwing mice for her to chase to keep her from burying them under my couch, and eventually she started returning them to me or bringing them when she wants me to throw one.	Small catnip toy mice	NA	NA	NA	NA	NA	NA	NA	NA	NA	NA	Toys	Small catnip toy mice	Object 1	1-5	About equal	Cat	2	Typical	0.5	0-0.5	She only does it occasionally, and only when I have several mice out on the floor.	18	1.5	Young adult	Female	Yes	domestic short hair (tuxedo)	Mixed	Mixed	No	1	1	NA	NA		USA	North America	1	37	Female	NA	NA	NA
viKtor	Previous cat	60	Untrained	NA	He would just start bringing stuff back after being thrown	mouse	ball	NA	NA	NA	NA	NA	NA	NA	NA	NA	Toys	mouse	Object 1	1-5	About equal	Cat	3	Typical	1	1-10	NA	12	1	Young adult	Male	Yes	NA	Unknown	Unknown	No	1	1	NA	NA		USA	North America	3	18	Female	23	Female	NA
Viola	Current cat	6	Untrained	NA	I threw her toy. She brought it back to me.	Toy Mouse	Plush beaver	Ball	NA	NA	NA	NA	NA	NA	NA	NA	Toys	Plush beaver	Object 2	1-5	About equal	Cat	5	Less than typical	10	1-10	NA	6	0.5	Kitten	Female	Yes	DSH	Mixed	Mixed	Yes	3	3	No	NA	Yes	USA	North America	1	NA	Prefer not to say	NA	NA	NA
Vivi	Current cat	12	Untrained	NA	Vivi exhibited the same behavior as our previous cat that played fetch. He would bring toys up near us and drop them, then push them/nudge them towards us. We would pick it up and he would eyeball it. Then we would throw the toy and he would take off after it, only to bring it back seconds later, ready to do it again.	Mouse Toys	Balls	Socks	NA	NA	NA	NA	NA	NA	NA	NA	Toys	Mouse Toys	Object 1	6-10	Cat	Cat	8	Typical	7	1-10	NA	6	0.5	Kitten	Male	Yes	Domestic Shorthair	Mixed	Mixed	Yes	2	2	No	NA	Yes	USA	North America	2	30	Female	32	Male	Yes
Vivienne	Previous cat	96	Untrained	NA	He would bring me a cat toy or something he liked, and then I would throw it to try and excite him with it, but he would bring it back. Eventually I would just play fetch with him because it seemed we both understood it was a game.	Cat toys (toy mice, plushies, rattles)	Cotton gloves	Paper receipts	Basically anything cats carry in their mouths that isn't food	NA	NA	NA	NA	NA	NA	NA	Toys	Cat toys (toy mice, plushies, rattles)	Object 1	16-20	Cat	Myself	20	Typical	10	1-10	NA	8	0.67	Kitten	Male	Yes	Siamese	Siamese	Purebred	No	1	1	NA	NA		Australia	Australasia	2	17	Male	49	Female	NA
Vladimir Puddin	Current cat	60	Untrained	NA	She likes it when I throw toys for her, especially her little gray chickadee. Eventually she figured out that I will throw it more if she brings it back to me. This wasn’t deliberate— more like cause and effect. Sometimes she will bring toys into bed overnight — just in case I’m awake and into it, I guess.	Chickadee	Crinkle puff	Catnip sardine	Ribbon stick	Feather on a stick	NA	NA	NA	NA	NA	NA	Toys	Feather on a stick	Object 5	1-5	About equal	Cat	3	Typical	2	1-10	NA	89	7.42	Mature adult	Female	Yes	Domestic medium hair (tortoiseshell)	Mixed	Mixed	No	1	1	NA	NA		USA	North America	1	36	Female	NA	NA	NA
Void	Current cat	6	Untrained	NA	Void is about a year old (rescued from the street, so approximate age). She is extremely playful - while playing one day a while ago, I was feeling lazy on the couch and she by coincidence brought one of her toy mice on the couch in her natural playful predator scenario. I picked it up and threw it across the living room and she ran after it, picked it up and brought it back to me on the couch. I…	mouse	NA	NA	NA	NA	NA	NA	NA	NA	NA	NA	Toys	mouse	Object 1	6-10	About equal	Cat	10	Typical	10	1-10	When she was younger (much more kitten-ish), I would have to stop the fetching more because she would tire herself out so much, she would end up panting from the exertion. Now, she stops herself and lays down on the floor when she's had enough. She's my first cat to ever do this!	6	0.5	Kitten	Female	Yes	NA	Unknown	Unknown	Yes	3	3	No	NA		Turkey	Asia	2	34	Female	35	Male	NA
Waffle	Current cat	19	Untrained	NA	The first day we had her she brought a toy to us in her mouth and dropped it beside me on the couch. When I picked it up she crouched watching so I tossed it and she ran off after it then brought it back again. It was literally since day one of having her and it’s a daily occurrence.	Small stuffed orange	Stuffed sushi roll toy	Stuffed taco toy	Stuffed hot sauce toy	Hair ties/elastic bands	NA	NA	NA	NA	NA	NA	Toys	Small stuffed orange	Object 1	1-5	Cat	Cat	3	Less than typical	30	21-30	This is a daily routine for us and is the main mode of play for Waffle. She almost always initiates play and won’t fetch if I initiate it unless it’s with her stuffed orange. It’s her favourite and will always fetch with it. Sometimes she will want to play fetch so much while I’m working from home I end up throwing things over my shoulder during zoom meetings to keep her busy.	12	1	Young adult	Female	Yes	American short haired tabby	Mixed	Mixed	No	1	1	NA	NA		Canada	North America	2	27	Female	27	Male	NA
Watts	Current cat	5	Untrained	NA	She brought one of her toys to me out of nowhere one day and meowed at me for attention, so I threw it for her across the room. She brought i back about 2 mins lates	Cat feather toy	Fish toy	NA	NA	NA	NA	NA	NA	NA	NA	NA	Toys	Cat feather toy	Object 1	1-5	Cat	Myself	5	Typical	30	21-30	She meows at me while she carries the toy back to me in her mouth	46	3.83	Young adult	Female	Yes	NA	Unknown	Unknown	No	1	1	NA	NA		UK	Europe	1	30	Female	NA	NA	NA
Whisker	Previous cat	60	Untrained	NA	Unknown	Cat toy ball with bell inside	NA	NA	NA	NA	NA	NA	NA	NA	NA	NA	Toys	Cat toy ball with bell inside	Object 1	6-10	Cat	About equal	7	Typical	5	1-10	NA	72	6	Young adult	Male	Yes	N/A	Unknown	Unknown	No	1	1	NA	NA		USA	North America	5	NA	Prefer not to say	NA	Prefer not to say	NA
Whiskers	Current cat	84	Untrained	NA	Whiskers would bring his favorite toys to us and meow and/or nip our legs until we threw the toy for him. Originally we would throw a toy and expect him to just enjoy chasing it across the house, but he figured out that if he brought it back he could get us to throw it again so he could keep chasing it. He also would carry the specific fetching toys around with him to locations like the water bow…	Pink rattle mouse (hard mouse toy with beads inside to make rattling noises)	Sparkly craft pompoms	NA	NA	NA	NA	NA	NA	NA	NA	NA	Toys	Pink rattle mouse (hard mouse toy with beads inside to make rattling noises)	Object 1	6-10	Cat	About equal	10	Typical	30	21-30	If we picked up his rattle mouse and shook it, he would hear it anywhere in the house and come running to play. Although somewhat unrelated to fetching, he's a drooler and would often saturate his craft pompoms with saliva before dropping them at our feet for us to unexpectedly pick up and splat against a wall. (They were also horrendous to step on.) That's also how we learned which craft pompoms…	5	0.42	Kitten	Male	Yes	NA / grey tabby	Unknown	Unknown	Yes	2	2	No	NA		USA	North America	3	20	Female	60	Female	NA
Whiskey	Current cat	16	Untrained	NA	he would play with an object and drop it at our feet - if we threw it, he would bring it back	q-tips	small felted balls	foil balls	post-it notes (if crumpled into balls)	a small stuffed toy with a tail we call Mr. Red	toy mice	leaves	other stuffed toys	NA	NA	NA	Toys	a small stuffed toy with a tail we call Mr. Red	Object 5	1-5	Cat	About equal	3	Typical	4	1-10	NA	4	0.33	Kitten	Male	Yes	na	Unknown	Unknown	Yes	2	2	Yes	1	NA	USA	North America	2	44	Female	45	Male	Yes
Whisper	Previous cat	156	Untrained	NA	he would keep bringing back to us stuffed toys he dropped at our feet	stuffed lion	small catnip toys	sock toy	NA	NA	NA	NA	NA	NA	NA	NA	Toys	stuffed lion	Object 1	1-5	Cat	Cat	5	Typical	5	1-10	fetch numbers are guesses, it's been a number of years since he passed so I do not know. if we ignored him he would pat our knee with his paw and cry to get our attention till we threw the object	24	2	Young adult	Male	Yes	domestic shorthair	Mixed	Mixed	Yes	2	2	No	NA		Canada	North America	4	8	Female	NA	Male	NA
Willow	Current cat	16	Untrained	NA	We throw things for her to chase and she brings them back	Tiny mice	Small cloth balls	NA	NA	NA	NA	NA	NA	NA	NA	NA	Toys	Tiny mice	Object 1	6-10	Cat	Cat	8	Typical	31	31-40	NA	6	0.5	Kitten	Female	Yes	American shorthair calico	Mixed	Mixed	No	1	1	NA	NA	Yes	USA	North America	2	NA	Female	NA	Male	Yes
Willow	Previous cat	84	Untrained	NA	On throwing a cat toy for her from a young age, she’d play with it then return it for you to throw again.	Toy mouse	Toy ball	Other small cat toys	NA	NA	NA	NA	NA	NA	NA	NA	Toys	Toy mouse	Object 1	1-5	Myself	About equal	4	Typical	4	1-10	This is approximate as Willow passed away a few years ago.	6	0.5	Kitten	Female	Yes	Mainecoon	Maine Coon	Purebred	Yes	2	2	No	NA		UK	Europe	4	22	Male	20	Male	NA
Willow	Previous cat	156	Untrained	NA	Threw a small cat toy to get her to chase it, she brought it back and dropped it at my feet	1” diameter “crinkle ball” toy, cotton or synthetic (not sure) multicolored material usually with paper foil woven in	2” diameter “crinkle ball” toy, cotton or synthetic multicolored material usually with paper foil woven in	NA	NA	NA	NA	NA	NA	NA	NA	NA	Toys	1” diameter “crinkle ball” toy, cotton or synthetic (not sure) multicolored material usually with paper foil woven in	Object 1	1-5	Myself	Cat	3	Less than typical	2	1-10	When she was a kitten we had a variation of the game where she caught the ball in mid air after a leap. She caught the toy with her paws then pulled it into her mouth before landing on the floor.	3	0.25	Kitten	Female	Yes	Bengal	Bengal	Purebred	Yes	2	2	No	NA		USA	North America	3	36	Male	46	Female	NA
Winston	Current cat	4	Untrained	NA	His sister figured out fetch by herself and he figured it out from watching her	Plush fish	Crinkle ball	NA	NA	NA	NA	NA	NA	NA	NA	NA	Toys	Plush fish	Object 1	1-5	Cat	Cat	4	Typical	12	11-20	NA	3	0.25	Kitten	Male	Yes	NA	Unknown	Unknown	Yes	1	1	Yes	1	Yes	USA	North America	1	42	Female	NA	NA	NA
Wolfgang	Current cat	36	Untrained	NA	We'd throw a cat toy while playing and Wolfgang would bring it back	Small mouse cat toy	Strings, laces	Other small cat toys	NA	NA	NA	NA	NA	NA	NA	NA	Toys	Small mouse cat toy	Object 1	6-10	Cat	Myself	8	Typical	4	1-10	How often we play varies widely. When he was a kitten he wanted to play every day. At night he would bring a mousie and drop it on my face while I was sleeping. I'd drop it over the side of the bed, but he'd keep bringing it until I hid it in the covers. Now he only plays mousie (fetch) every so often, when he gets super interested in a new toy	6	0.5	Kitten	Male	Yes	NA	Unknown	Unknown	Yes	5	5	No	NA	Yes	USA	North America	5	51	Female	51	Male	Yes
Wookie	Current cat	6	Untrained	NA	Went to throw the spring out of my way and she ran after it and picked it up and brought it back to me and dropped it in front of me. I threw it again and she brought it back to me. I did this 5 or 6 times and stood in different places and she brought them back and dropped them in front of me each time.	Plastic spring toy	NA	NA	NA	NA	NA	NA	NA	NA	NA	NA	Toys	Plastic spring toy	Object 1	11-15	About equal	Myself	15	Less than typical	20	11-20	She only fetches with the spring toys all her other toys she just ignores when I throw them. Until i pick up her spring and then she goes crazy.	2	0.17	Kitten	Female	No	Nebelung	Nebelung	Purebred	Yes	2	2	No	NA		Canada	North America	2	43	Female	44	Male	NA
Wuxi	Current cat	96	Untrained	NA	Whilst playing he would bring the toy to us to throw.	Toy mouse	Fluffy ball with feathers	NA	NA	NA	NA	NA	NA	NA	NA	NA	Toys	Toy mouse	Object 1	1-5	About equal	Cat	3	Typical	2	1-10	NA	12	1	Young adult	Male	Yes	Domestic shorthair	Mixed	Mixed	Yes	1	1	No	NA	Yes	UK	Europe	2	49	Female	38	Male	Yes
X	Current cat	90	Untrained	NA	Cat brought a fuzzy worm toy and dropped it at our feet. Starts meowing at us.	fuzzy worm toy	NA	NA	NA	NA	NA	NA	NA	NA	NA	NA	Toys	fuzzy worm toy	Object 1	1-5	Cat	Cat	3	Less than typical	15	11-20	She does this until she gets tired of it, then lets the toy lie.	90	7.5	Mature adult	Female	Yes	Norwegian forest cat.	Norwegian Forest Cat	Purebred	Yes	3	3	No	NA		Netherlands	Europe	4	NA	Male	NA	Female	NA
Xam Meo	Previous cat	3	Untrained	NA	I was in front of my computer and he wanted to play with the mouse toy. I threw it so that he can hunt it. Then moments later he came back and plopped in front of me to throw again.	Toy Mouse	Nerf Dart	NA	NA	NA	NA	NA	NA	NA	NA	NA	Toys	Toy Mouse	Object 1	1-5	Cat	Cat	4	More than typical	12	11-20	NA	3	0.25	Kitten	Male	No	Korat Cat	Korat	Purebred	Yes	NA	NA	Yes	2		USA	North America	5	25	Male	65	Male	NA
Xanin	Current cat	1	Untrained	NA	When I throw a tou and he gets it then brings ir back to me and waits for me to throw it again	A fur toy	A Rubber ball	NA	NA	NA	NA	NA	NA	NA	NA	NA	Toys	A fur toy	Object 1	1-5	Myself	Myself	3	Typical	20	11-20	NA	5	0.42	Kitten	Male	No	NA	Unknown	Unknown	No	1	1	NA	NA		Portugal	Europe	2	30	Female	33	Male	NA
Xona	Previous cat	120	Untrained	NA	When she was a kitty	Small soft toys	Paper balls	NA	NA	NA	NA	NA	NA	NA	NA	NA	Toys	Small soft toys	Object 1	6-10	Cat	Cat	6	Typical	2	1-10	She was very excited about it	6	0.5	Kitten	Female	Yes	Na	Unknown	Unknown	No	1	1	NA	NA		Spain	Europe	1	25	Female	NA	NA	NA
Yoshimitsu	Current cat	60	Untrained	NA	Yoshimitsu brought me a mousie and batted it around. Because of my previous fetching cats, I threw the mousie, and then he brought it back	Mousies	Jingle balls	NA	NA	NA	NA	NA	NA	NA	NA	NA	Toys	Mousies	Object 1	21-25	Myself	Cat	25	Typical	15	11-20	Yoshimitsu is the most persistent fetching cat I have had; he will easily play fetch for five or ten minutes non-stop.	4	0.33	Kitten	Male	Yes	DSH	Mixed	Mixed	Yes	2.5	NA	Yes	1	Yes	USA	North America	2	40	Female	40	Male	Yes
Yuki	Current cat	36	Untrained	NA	She used to fetch as a young cat but grew out of it. She had a favourite toy mouse that I would throw and she would retrieve. Can't remember how it started!	Toy mouse	NA	NA	NA	NA	NA	NA	NA	NA	NA	NA	Toys	Toy mouse	Object 1	1-5	Myself	Cat	3	Typical	0	0-0.5	NA	15	1.25	Young adult	Female	Yes	Scottish Fold	Scottish Fold	Purebred	No	1	1	NA	NA		Australia	Australasia	2	50	Female	0	Female	NA
Yuna	Current cat	6	Untrained	NA	She gave me her mouse one day and I just threw it, because I own dogs and that's what they do. She just keep coming with the mouse in her mouth and meows me to throw it. To clarify, she doesn't interacts with the dogs and hasen't learnt this behaviour from them	Mouses	NA	NA	NA	NA	NA	NA	NA	NA	NA	NA	Toys	Mouses	Object 1	6-10	Myself	Myself	10	Typical	6	1-10	NA	7	0.58	Kitten	Female	No	Siamese mix	Mixed	Mixed	No	1	1	NA	NA		Spain	Europe	4	25	Female	28	Male	NA
Zachary	Current cat	16	Untrained	NA	It was difficult to miss: he started bringing toys and mewing loudly until we threw them, then bringing them back.	Toy mouse	Toy ball	NA	NA	NA	NA	NA	NA	NA	NA	NA	Toys	Toy mouse	Object 1	1-5	Cat	About equal	4	Typical	12	11-20	NA	6	0.5	Kitten	Male	Yes	NA	Unknown	Unknown	Yes	2	2	No	NA		USA	North America	2	28	Female	28	Female	NA
Zee	Previous cat	72	Untrained	NA	cat brought item to me and made a noise	stuffed toy mouse	NA	NA	NA	NA	NA	NA	NA	NA	NA	NA	Toys	stuffed toy mouse	Object 1	1-5	Cat	Cat	2	Typical	1	1-10	sorry for lack of detail, this cat passed away 6 years ago	96	8	Mature adult	Female	Yes	domestic short haired	Mixed	Mixed	No	1	1	NA	NA		USA	North America	1	27	Female	NA	NA	NA
Zelda	Current cat	36	Untrained	NA	I received Zelda at about 3-4mo old from a friend. After she had acclimated to her new home she immediately began demonstrating fetching behavior. Upon throwing a toy she played with it for a moment before trotting back carrying the toy in her mouth, often loudly meowing while carrying it, and would come to sit on the ground about 1-3ft away from you. If you approached she dropped the toy. If you…	Kick toy composed of 4 cloth balls on a string. This was the toy she was first given at the shelter when she was born.	Little mice toys. Must be made of hollow cardboard and wrapped in fabric for her to care about them.	Small puff ball toys, like the pompoms of a knitted hat.	NA	NA	NA	NA	NA	NA	NA	NA	Toys	Little mice toys. Must be made of hollow cardboard and wrapped in fabric for her to care about them.	Object 2	1-5	Cat	Myself	4	Less than typical	20	11-20	The only thing limiting her fetching behavior is me. She could play fetch all day, every day if I facilitated it. She has multiple ways of initiating. First she'll bring the toy she wants to fetch with to me quietly, either by carrying and dropping it 1-3ft away or by batting it across the room to your feet, and wait for you to throw it. Second, she won't bring the toy to me, but carry it in her …	4	0.33	Kitten	Female	Yes	American Shorthair	Mixed	Mixed	Yes	2	2	No	NA		USA	North America	2	26	Male	24	Female	NA
Zelda	Previous cat	144	Untrained	NA	Cat liked to chase mouse when thrown and began to return it to get more	Toy mouse (fur/leather tail)	NA	NA	NA	NA	NA	NA	NA	NA	NA	NA	Toys	Toy mouse (fur/leather tail)	Object 1	1-5	Myself	Cat	4	Less than typical	9	1-10	NA	18	1.5	Young adult	Female	Yes	Seal point Siamese	Siamese	Purebred	No	1	1	NA	NA		USA	North America	2	NA	Male	NA	Female	NA
Zelgadiss	Current cat	54	Untrained	NA	Zelgadiss brought a soft toy ball to me and when I threw it, he fetched it.	Soft toy balls	NA	NA	NA	NA	NA	NA	NA	NA	NA	NA	Toys	Soft toy balls	Object 1	6-10	About equal	Myself	7	Typical	3	1-10	NA	4	0.33	Kitten	Male	Yes	Domestic shorthair	Mixed	Mixed	Yes	2	2	No	NA		USA	North America	2	39	Female	64	Female	NA
Zenigata	Current cat	6	Untrained	NA	He just started doing it. My husband would throw cat toys in play with him & he just started bringing them back.	Catnip mice	Sushi shaped toys	NA	NA	NA	NA	NA	NA	NA	NA	NA	Toys	Sushi shaped toys	Object 2	6-10	Cat	Myself	7	Typical	30	21-30	He did this in kittenhood. He's now a teenage cat, not a year old yet, but old enough to be neutered. He stopped around 6-7 mos old, at end of summer. I do have a short video or two on my phone of him doing it. We've had cats for years & he's the only one that's ever played fetch.	3	0.25	Kitten	Male	Yes	American Shorthair/Tuxedo	Mixed	Mixed	Yes	6	6	No	NA		USA	North America	4	41	Female	39	Male	NA
Ziggy	Current cat	18	Untrained	NA	She brought a toy mouse to me, dropped it at my feet, and waited. Ziggy was brought into the house as a kitten and had seen the older cat, Ivy, play fetch before.	Furry toy mouse	NA	NA	NA	NA	NA	NA	NA	NA	NA	NA	Toys	Furry toy mouse	Object 1	6-10	Cat	Cat	10	Typical	4	1-10	NA	6	0.5	Kitten	Female	Yes	NA	Unknown	Unknown	Yes	4	4	Yes	1	Yes	USA	North America	4	52	Female	52	Male	NA
Zira	Current cat	48	Untrained	NA	She started bringing toys to us so we just threw them for her to play with and she kept returning them. Yelling loudly until we respond.	Toy mice	Tiny plush turtle	NA	NA	NA	NA	NA	NA	NA	NA	NA	Toys	Toy mice	Object 1	6-10	Cat	About equal	6	Typical	4	1-10	She does it in phases, currently it doesn't happen a lot while a few months ago she was super active after a period of not really doing it. It's like she forgets and then remembers this fun game we play.	72	6	Young adult	Female	Yes	European shorthair	Unknown	Unknown	Yes	3	3	No	NA		Netherlands	Europe	2	30	Female	36	Male	NA
Zuzu	Current cat	8	Untrained	NA	We bought a variety of toys for Zuzu as a kitten. She began to bring us a toy and when we threw it she would excitedly run to retrieve it and bring it back to the person who threw the toy	Small toy mice	Slightly larger toy mice	Cloth ball toy with streamers	NA	NA	NA	NA	NA	NA	NA	NA	Toys	Small toy mice	Object 1	1-5	Cat	About equal	1	Typical	20	11-20	At a year and a few months old Zuzu seems to be getting less interested in fetching. She’ll run to get a toy once or at times not bring it back, I think she’s trying to train us to go to her!	4	0.33	Kitten	Female	Yes	domestic shorthair	Mixed	Mixed	No	1	1	NA	NA		USA	North America	3	44	Non-binary	71	Female	NA
Amber	Current cat	12	Untrained	NA	She was playing with toys and would pick them up and carry them away when they got too close to the stove while cooking. I then tossed her a cat spring toy and she brought it back .	Spring	Wand toys	NA	NA	NA	NA	NA	NA	NA	NA	NA	Springs	Spring	Object 1	26-30	Cat	Cat	30	Typical	60	51-60	We play fetch at least once or twice a day. She will capture her wand attachment and bring it over to me. Same with spring.	5	0.42	Kitten	Female	Yes	N/A	Unknown	Unknown	No	1	1	NA	NA		USA	North America	3	42	Male	40	Female	NA
Anmura	Current cat	36	Untrained	NA	I knocked a lip balm tube off the table and he returned it to me	Plastic springs	Lip balm tubes	NA	NA	NA	NA	NA	NA	NA	NA	NA	Springs	Plastic springs	Object 1	1-5	About equal	Myself	3	Less than typical	30	21-30	If he wants to play, he will bring a spring to me. Sometimes he’ll drop it on the bed while I’m trying to sleep.	14	1.17	Young adult	Male	Yes	NA	Unknown	Unknown	No	1	1	NA	NA		USA	North America	1	26	Prefer not to say	NA	NA	NA
Augustus	Current cat	7	Untrained	NA	We were playing with some small cat toys (he was about 10 weeks). He was batting things around then brought me a plastic coil/spring & dropped it in my lap. I tossed it & he brought it back and he's been fetching ever since	Plastic coil/spring	Pom-pom	Hair elastics	NA	NA	NA	NA	NA	NA	NA	NA	Springs	Plastic coil/spring	Object 1	16-20	Cat	Cat	20	Typical	50	41-50	He is very insistent. He'll bring a coil in to my bed & wake me up to play. This happens multiple times a week. He keeps coils IN his food dish.	3	0.25	Kitten	Male	Yes	Domestic short hair	Mixed	Mixed	No	1	1	NA	NA	Yes	Canada	North America	1	58	Female	NA	NA	NA
Bergman	Current cat	6	Untrained	NA	We were playing with springs and I'd toss them and he'd chase them. All of a sudden he started bringing them back to me.	Springs	NA	NA	NA	NA	NA	NA	NA	NA	NA	NA	Springs	Springs	Object 1	1-5	Myself	Myself	5	Typical	1	1-10	I took a long vacation and he stopped fetching completely and I am devastated	7	0.58	Kitten	Male	Yes	Domestic Medium hair	Mixed	Mixed	Yes	2	2	No	NA		USA	North America	2	38	Female	42	Male	NA
Cersei	Current cat	36	Untrained	NA	Cers will initiate a game of fetch with her favourite toy. She will repeat this for as long as possible, multiple times a day. It is very much her favourite pasttime	Spring	NA	NA	NA	NA	NA	NA	NA	NA	NA	NA	Springs	Spring	Object 1	6-10	Cat	Myself	6	Typical	90	81-90	NA	24	2	Young adult	Female	Yes	NA	Unknown	Unknown	Yes	2	2	No	NA		UK	Europe	1	35	Male	NA	NA	NA
Delphi	Current cat	42	Untrained	NA	Again I would toss a toy and she would bring it back and I would repeat throwing it for her to bring back	Springs	Part of wand toy	Twist ties	Sticks	Rubber bands	Garbage	NA	NA	NA	NA	NA	Springs	Springs	Object 1	6-10	Cat	Myself	7	Less than typical	8	1-10	She intiates all fetch sessions herself, but will only Accept certain items as appropriate for fetching. Heavier toys or ones with catnip in them are not acceptable no matter how frequently I throw them	6	0.5	Kitten	Female	Yes	Cornish Rex	Cornish Rex	Purebred	No	1	1	NA	NA	Yes	USA	North America	1	36	Female	NA	NA	NA
Frida Cat Smith	Current cat	18	Untrained	NA	I bought a few toys when we adopted her and she would play with a plastic spring. I threw it for her in the first week just for fun, and was surprised when she picked it up and brought it back for me to throw again.	Plastic springs	NA	NA	NA	NA	NA	NA	NA	NA	NA	NA	Springs	Plastic springs	Object 1	1-5	About equal	Cat	3	Typical	20	11-20	She doesn’t always bring it back, sometimes she gets distracted and plays with it by herself for a while. We also like to throw them in the stairs, she’ll chase it up and back down again.	24	2	Young adult	Female	Yes	Short hair domestic	Mixed	Mixed	No	1	1	NA	NA		Canada	North America	2	37	Female	42	Male	NA
Gretchen	Current cat	12	Untrained	NA	She will only play fetch with one specific toy and it’s a plastic spring! I noticed she would bring it to me in bed and I’d throw it and she’d start playing fetch.	Plastic spring	NA	NA	NA	NA	NA	NA	NA	NA	NA	NA	Springs	Plastic spring	Object 1	6-10	Cat	About equal	7	Typical	20	11-20	NA	3	0.25	Kitten	Female	Yes	Domestic medium hair	Mixed	Mixed	Yes	2	2	No	NA		USA	North America	1	27	Female	NA	NA	NA
Gritty Kitty	Current cat	29	Untrained	NA	He brought me a toy and I tossed it for him to chase and he brought it back	Any favorite plush	Plastic springs	Sparkle balls	Paper	NA	NA	NA	NA	NA	NA	NA	Springs	Plastic springs	Object 2	1-5	Cat	Cat	4	Typical	20	11-20	NA	1.5	0.13	Kitten	Male	Yes	N/A	Unknown	Unknown	No	1	1	NA	NA		USA	North America	1	31	Female	NA	NA	NA
Kava	Current cat	6	Untrained	NA	Taught by Stone when he was still young	Spring	Mouse toy	NA	NA	NA	NA	NA	NA	NA	NA	NA	Springs	Spring	Object 1	6-10	Cat	About equal	6	Typical	15	11-20	Kava really loves his springs and likes it when we through them down the hallways so he can run. He's not great at bringing them back to me directly, though, so sometimes there's a bit of hunting involved.	6	0.5	Kitten	Male	Yes	NA	Unknown	Unknown	Yes	2	2	Yes	1	Yes	USA	North America	3	41	Female	51	Male	NA
Minerva	Current cat	49	Untrained	NA	She would bring toys to me that she wanted to play with as a kitten. If I threw them most often she would bring them back.	Small stuffed toys	Plastic spring	Foam balls	Hair ties	NA	NA	NA	NA	NA	NA	NA	Springs	Plastic spring	Object 2	1-5	About equal	About equal	5	Typical	30	21-30	People who come over love to watch her fetch, and are disappointed if she's not in the mood.	4	0.33	Kitten	Female	Yes	N/A	Unknown	Unknown	No	1	1	NA	NA		Canada	North America	1	34	Female	NA	NA	NA
Moss	Current cat	21	Untrained	NA	Moss started bringing me plastic springs and staring at me until I threw them.	plastic springs	glittery pompoms	NA	NA	NA	NA	NA	NA	NA	NA	NA	Springs	plastic springs	Object 1	1-5	Cat	About equal	4	Typical	10	1-10	NA	8	0.67	Kitten	Male	Yes	NA	Unknown	Unknown	Yes	6	6	Yes	1	Yes	USA	North America	2	53	Female	54	Male	Yes
Mus	Current cat	30	Untrained	NA	I threw a spring for him and he brought it back.	Spring	NA	NA	NA	NA	NA	NA	NA	NA	NA	NA	Springs	Spring	Object 1	1-5	Cat	About equal	3	Typical	20	11-20	NA	6	0.5	Kitten	Male	Yes	Siberian	Siberian	Purebred	Yes	1	1	No	NA	Yes	Canada	North America	3	43	Female	54	Male	Yes
Mutie	Current cat	120	Untrained	NA	We threw her a pompom toy and she grabbed and brought it back. We continued and she kept going. It continues to this day.	Pompom	Springs	Bells	NA	NA	NA	NA	NA	NA	NA	NA	Springs	Springs	Object 2	1-5	Cat	Cat	4	Typical	20	11-20	She varies in how much she'd like to fetch. She had a pause in overall fetching until we bought the spring toys. What she wants to chase will change every so often.	3	0.25	Kitten	Female	Yes	Domestic shorthair - Tortie	Mixed	Mixed	No	1	1	NA	NA		USA	North America	2	33	Female	37	Male	NA
Namir	Current cat	3	Untrained	NA	I threw his toy and he chased it then brought it back and dropped it at my feet.	Plastic spring	NA	NA	NA	NA	NA	NA	NA	NA	NA	NA	Springs	Plastic spring	Object 1	1-5	Cat	Cat	3	Typical	2	1-10	NA	5	0.42	Kitten	Male	Yes	Doestic Shorthair	Mixed	Mixed	Yes	NA	NA	Yes	1		USA	North America	4	28	Female	30	Male	NA
Ron	Current cat	17	Untrained	NA	We played a lot with plastic springs when he and his brother were kittens, and since they Boyce when thrown we kinda always threw them, and he just started to bring them back for more.	Plastic Springs	NA	NA	NA	NA	NA	NA	NA	NA	NA	NA	Springs	Plastic Springs	Object 1	6-10	Myself	Cat	10	Typical	20	11-20	He loves to play and will actively be excited when he sees them or hears them. He actively loves to fetch, although sometimes will drop it halfway.	7	0.58	Kitten	Male	Yes	Domestic shorthair	Mixed	Mixed	Yes	3	3	Yes	1	Yes	USA	North America	2	30	Female	30	Male	NA
Savia	Current cat	12	Untrained	NA	I would throw a toy and she would bring it back	Mice	Spring	Wood	Ball	NA	NA	NA	NA	NA	NA	NA	Springs	Spring	Object 2	1-5	About equal	Myself	5	Typical	10	1-10	NA	3	0.25	Kitten	Female	Yes	NA	Unknown	Unknown	No	1	1	NA	NA		USA	North America	2	25	Male	25	Female	NA
Scout	Current cat	61	Untrained	NA	Threw toy to distract him but he brought it back to me.	Catnip fabric toy bags	Plastic springs	Small [usually cylindrical] toys	NA	NA	NA	NA	NA	NA	NA	NA	Springs	Plastic springs	Object 2	6-10	Cat	About equal	7	Typical	12	11-20	NA	4	0.33	Kitten	Male	Yes	Domestic shorthair	Mixed	Mixed	Yes	2	2	No	NA	Yes	USA	North America	1	55	Female	NA	NA	NA
Stone	Current cat	0	Untrained	NA	He would meow next to me until I noticed the toy he wanted thrown. Sometimes it would not be close to me, so it took a while to understand the expectation.	Mouse toy	Plastic Spring	Silvervine Stick	Anything he can play with	NA	NA	NA	NA	NA	NA	NA	Springs	Plastic Spring	Object 2	1-5	Cat	About equal	4	Typical	15	11-20	This developed before we got a second cat, but now he has taught the behavior to our second cat, and to more than one foster kitten.	6	0.5	Kitten	Male	Yes	NA	Unknown	Unknown	No	1	1	NA	NA	Yes	USA	North America	3	41	Female	51	Male	NA
Theodore	Current cat	16	Untrained	NA	He has always fetched. He is the first cat I have ever owned so I didn't know it was abnormal. His favorite toy is a small spring and he would bring it to us and wait for us to throw it. It is his favorite game.	spring	little stuffed animals	NA	NA	NA	NA	NA	NA	NA	NA	NA	Springs	spring	Object 1	6-10	About equal	Cat	8	Typical	5	1-10	The number of times per month that we play fetch really depends on how many springs we have laying around. He tends to lose them frequently.	2	0.17	Kitten	Male	Yes	Domestic shorthair	Mixed	Mixed	No	1	1	NA	NA		USA	North America	3	23	Female	24	Male	NA
Twofer	Current cat	15	Untrained	NA	I threw a plastic spring cat toy and she brought it back so that I would throw it again.	Plastic spring	Silvervine stick	Toy mouse	NA	NA	NA	NA	NA	NA	NA	NA	Springs	Plastic spring	Object 1	6-10	Cat	About equal	8	Typical	12	11-20	NA	2	0.17	Kitten	Female	Yes	American Shorthair	Mixed	Mixed	Yes	2	2	Yes	1	Yes	USA	North America	3	42	Male	NA	Female	NA
Vincent	Current cat	8	Untrained	NA	Playing with toys	Springs	Faux Mice	Crinkly balls	NA	NA	NA	NA	NA	NA	NA	NA	Springs	Springs	Object 1	16-20	Cat	Myself	20	More than typical	20	11-20	Vincents favorite game is fetch, he even plays with himself taking springs to the top of the stairs and throwing them down to retrieve them	6	0.5	Kitten	Male	Yes	NA	Unknown	Unknown	Yes	2	2	Yes	1	Yes	USA	North America	2	30	Male	31	Female	NA
Agatha	Current cat	87	Untrained	NA	When she was a kitten, we would throw a mouse toy across the apartment. She would chase it, and bring it back to drop at our feet or in our lap.	Small mouse toy	Loose sock	Makeup removal pad	Long string attached to stick	Lamb chop squeaky toy	NA	NA	NA	NA	NA	NA	String/String-like objects	Long string attached to stick	Object 4	1-5	Cat	Myself	4	Typical	6	1-10	She especially wants to play when we’re sleeping. We often wake up with the string/stick toy or other toys in bed with us and realize, “Oh, THAT’s why she was vocalizing in the middle of the night.” She isn’t a vocal cat, but she does a loud, insistent “Arr-ARR, arr-ARR” over and over again when she wants to play fetch	6	0.5	Kitten	Female	Yes	Tabby	Unknown	Unknown	Yes	3	3	Yes	1	Yes	USA	North America	2	28	Female	28	Female	NA
Calliope	Current cat	24	Untrained	NA	She brings her favorite toys to us, and howls for us to throw them/ put them in her cat tree to climb for.	Fuzzy ‘tail’ looking toy	Ping pong ball	Very long ribbons or strings	NA	NA	NA	NA	NA	NA	NA	NA	String/String-like objects	Very long ribbons or strings	Object 3	6-10	Cat	About equal	6	Typical	20	11-20	NA	7	0.58	Kitten	Female	Yes	DSH Rescue cat adopted at 7 months	Mixed	Mixed	No	1	1	NA	NA		Australia	Australasia	2	37	Female	41	Male	NA
Ghost	Current cat	32	Untrained	NA	She would bring us toys she wanted to play with, primarily strings. At first she'd just chase them, but we discovered if we tossed them some distance, she'd bring them back to keep playing.	Strings	Feathers	Stick w/dangling toy	Leaves	NA	NA	NA	NA	NA	NA	NA	String/String-like objects	Strings	Object 1	6-10	Cat	About equal	10	Typical	8	1-10	She will continue fetching as long as we continue throwing. I have yet to see her tire before we do.	4	0.33	Kitten	Female	Yes	Piebald/Bicolor/cow cat	Unknown	Unknown	Yes	3	3	No	NA		USA	North America	4	34	Female	35	Female	NA
Gizmo	Current cat	36	Untrained	NA	I would play with her using shoestring and then, when I tossed it to her for playing by herself, she would being it back to me to ask to continue playing.	String	NA	NA	NA	NA	NA	NA	NA	NA	NA	NA	String/String-like objects	String	Object 1	1-5	Cat	Cat	4	Typical	3	1-10	Gizmo is currently 3.5 years old and continues to play Fetch in a manner to continue playtime	5	0.42	Kitten	Female	Yes	Calico	Unknown	Unknown	Yes	2	2	Yes	1	Yes	USA	North America	2	40	Female	36	Male	NA
Jiji	Current cat	54	Untrained	NA	Jiji is a Cornish Rex known for being personable as a breed. He started asking me to play fetch, so I did. I got him at 8 months but I can't think of a time we didn't play.	Orange shoelace	Worm wand (multiples)	Ikea rat plush	Other small plush	Qtips	Whatever the current favorite toy is	NA	NA	NA	NA	NA	String/String-like objects	Orange shoelace	Object 1	6-10	Cat	Myself	10	Typical	20	11-20	Jiji will play fetch daily if he or I aren't busy. Hecarries the current favorite toy (Orange shoelace) everywhere and yells for all guests to throw it as well. He brings it to bed, too. There was a period of almost a year where we didn't play fetch when we got a new kitten after his last companion died. He, however, started fetch again, and even the newest kitten didn't slow him down despite his…	10	0.83	Kitten	Male	Yes	Cornish rex	Cornish Rex	Purebred	Yes	5	5	No	NA		USA	North America	3	33	Female	35	Male	NA
mırmır	Current cat	8	Untrained	NA	when I threw her toy away to distract her, she grabbed it and put it near my feet.	bottle lid	cat toy ball	any piece of string	NA	NA	NA	NA	NA	NA	NA	NA	String/String-like objects	any piece of string	Object 3	1-5	Myself	Cat	5	Typical	4	1-10	NA	10	0.83	Kitten	Female	Yes	NA	Unknown	Unknown	No	1	1	NA	NA		Turkey	Asia	1	23	Male	NA	NA	NA
Momo	Current cat	24	Untrained	NA	She enjoys playing with a particular piece of string. (An old shoestring from my work boots). She would regularly find, and bring that string to a person when she wanted to play. And will follow people while carrying it in her mouth until they decide to play with her. If the string is picked up and thrown, or slid across the floor, she will run to it and bring it back. Sometimes she holds on to i…	Shoestring.	NA	NA	NA	NA	NA	NA	NA	NA	NA	NA	String/String-like objects	Shoestring.	Object 1	6-10	Cat	Myself	8	Typical	10	1-10	She is a very person oriented cat, and very much likes to spend time with people. Not 'stand offish' like some cats can be.	12	1	Young adult	Female	Yes	n/a	Unknown	Unknown	Yes	7	7+	No	NA		USA	North America	2	38	Male	64	Female	NA
Munchie	Current cat	12	Untrained	NA	Munchie found a loose shoelace in the house and would carry it around everywhere. He would bring it and come up to me and bite me on the leg to get me to wiggle it around and play with him. Once, I threw the string because I didn't want to play with him at the moment and he ran and brought it back, starting this new form of play. Now he will fetch any favored toy for anyone who throws it, but esp…	Shoestring	Yarn	Hair tie	Ribbon	String from sweat pants	Small cat toy (mice, puffball)	Small wads of paper	NA	NA	NA	NA	String/String-like objects	Shoestring	Object 1	1-5	Cat	Myself	4	Less than typical	16	11-20	He will fetch other toys, but he's obsessed with his favorite shoelace that he carries around and brings to me. He meows and bites me to get me to play with him. He doesn't like me to take the string directly from his mouth (will run past me if he senses I'm going to grab it) and wants to put it down first before I'm to throw it, but I think trying to keep me from snatching the string is part of …	14	1.17	Young adult	Male	Yes	NA	Unknown	Unknown	Yes	2	2	No	NA		USA	North America	5	29	Female	36	Female	NA
Pig (Pigwidgeon)	Current cat	180	Untrained	NA	It was a long time ago, but I would throw a small toy and he would run after it, sometimes play with it, and then bring it back and drop it at varying distances from my hands. He expects once he drops it I'll throw again, as he will drop it and then crouch down like he's ready to chase.	Small crinkly-paper balls	Small plastic balls (hollow balls that are mostly empty space and some plastic lines holding it together)	Small boneless pipe cleaner toy	Shoestrings	NA	NA	NA	NA	NA	NA	NA	String/String-like objects	Shoestrings	Object 4	1-5	Myself	Cat	5	Typical	1	1-10	He is getting older so he will fetch less often, also we now have two younger cats that he does not like and he will not play at all when they are around to possibly steal his goods. (They also do not fetch)	12	1	Young adult	Male	Yes	Maine Coon & mix	Mixed	Mixed	No	1	1	NA	NA		USA	North America	2	29	Female	62	Female	NA
Pixie	Current cat	60	Untrained	NA	When toys were thrown to catch her attention she would chase them and eventually brought them back	leather tassel (gold)	leather tassel (black)	leather tassel with long leather string (black)	Kong kickaroo	feather toy	silicone cupcake cases (various)	silicone tentacle	feather toy (still attached to stick)	NA	NA	NA	String/String-like objects	leather tassel with long leather string (black)	Object 3	1-5	Cat	Myself	5	Typical	15	11-20	pixie usually brings toys to my feet and then yells loudly and and taps me to make me notice she's there. she carries objects in her mouth and cries when she wants to be played with. she's very, very loud.	6	0.5	Kitten	Female	Yes	NA	Unknown	Unknown	Yes	1	1	No	NA	Yes	UK	Europe	2	29	Non-binary	33	Female	NA
Reptare	Current cat	57	Trained	When he was a baby,we were playing. I tossed a string, and when he went to chase it,I told him to bring it back to me. He already had it in his mouth and he would turn and come trotting back with the string in his mouth, ready for more.	NA	Shoe laces	String	NA	NA	NA	NA	NA	NA	NA	NA	NA	String/String-like objects	Shoe laces	Object 1	6-10	About equal	Myself	6	Typical	10	1-10	He so proud to bring me the string back. His posture says it all. Confident, and happy.	3	0.25	Kitten	Male	Yes	Dsh	Mixed	Mixed	Yes	3	3	No	NA		USA	North America	2	33	Female	37	Male	NA
Sabot	Previous cat	84	Untrained	NA	When playing with shoelaces (which were his favourite toy) he would chase after when thrown. After a while he started bringing shoelaces over unprompted when he wanted to play	Shoelaces	NA	NA	NA	NA	NA	NA	NA	NA	NA	NA	String/String-like objects	Shoelaces	Object 1	6-10	Cat	Cat	6	Typical	10	1-10	Sabot would attempt to initiate fetching sessions whenever possible, including bringing string to the side of/onto the bed when everyone in it was asleep	12	1	Young adult	Male	Yes	Domestic shorthair, black	Mixed	Mixed	Yes	2	2	No	NA		Ireland	Europe	2	35	Male	35	Female	NA
Santino	Current cat	36	Untrained	NA	He would bring shoe strings over when he wanted to play and fetch them until he was done playing.	Shoe strings	Toy mice	Milk rings	Feather toys on stick	NA	NA	NA	NA	NA	NA	NA	String/String-like objects	Shoe strings	Object 1	1-5	Cat	Cat	3	Typical	10	1-10	NA	6	0.5	Kitten	Male	Yes	Siamese mix	Mixed	Mixed	Yes	Yes	NA	Yes	1	Yes	USA	North America	3	29	Non-binary	25	Male	NA
Stitch	Current cat	24	Untrained	NA	He brought me strings and other stuff and layed it near me	Various Strings	Rubber rings	Candy wrap	NA	NA	NA	NA	NA	NA	NA	NA	String/String-like objects	Various Strings	Object 1	1-5	Cat	Myself	5	Typical	5	1-10	NA	12	1	Young adult	Male	Yes	Na	Unknown	Unknown	Yes	2	2	Yes	1		Germany	Europe	1	35	Male	NA	NA	NA
Torus	Current cat	27	Untrained	NA	I have a loft bed I built with cat climbing posts for the cats to get up there. When i am waking up Torus brings me her toys and I toss them off the bed and then she runs and brings them back. I first tossed the toy off the bed because it was gross but she brought it right back and I realized she was really into fetching then. By that time my other cat Mobius has lost interest in fetching years b…	Feather wand toy	shoe laces I made into a toy for her	other play wand	ribbon	string	NA	NA	NA	NA	NA	NA	String/String-like objects	shoe laces I made into a toy for her	Object 2	6-10	Cat	Myself	10	Typical	12	11-20	She's very into fetching when I'm in bed but not so much when I'm not in bed.	120	10	Senior	Female	Yes	Bengal	Bengal	Purebred	Yes	1	1	No	NA	Yes	USA	North America	2	26	Female	55	Female	No
Cash	Current cat	66	Untrained	NA	Cash likes bread ties. He used to steal them from the kitchen so one day we threw him one, made into a ring. He brought it straight back. We repeated it, and so did he.	Bread tie, white	NA	NA	NA	NA	NA	NA	NA	NA	NA	NA	Twist ties	Bread tie, white	Object 1	6-10	About equal	About equal	7	Typical	4	1-10	Cats now knows that bread is the cause of his favourite toy, so when he sees the bread basket, he gets really excited. He usually puts the bread tie into his water bowl for safe-keeping when he's tired of playing fetch.	12	1	Young adult	Male	Yes	Orange tabby	Unknown	Unknown	Yes	4	4	No	NA		UK	Europe	2	50	Female	50	Male	NA
Cassia	Current cat	66	Untrained	NA	I tossed a toy for her to play with, and she brought it back.	Twist ties	Toy springs	Hair bands	Paracord bracelet	NA	NA	NA	NA	NA	NA	NA	Twist ties	Twist ties	Object 1	6-10	Cat	Cat	10	More than typical	5	1-10	NA	4	0.33	Kitten	Female	Yes	Oriental	Oriental	Purebred	Yes	2	2	Yes	2	NA	USA	North America	1	39	Female	NA	NA	NA
Cricket	Current cat	36	Untrained	NA	He has always been very social and play driven. He picked up anything he could and tossed it around for himself, and eventually we started tossing them to and for him, and he brought them right back.	wire twist ties	coffee stir sticks	straws	his favorite ball	milk jug rings	zip ties	fuzzy mice	NA	NA	NA	NA	Twist ties	wire twist ties	Object 1	11-15	Cat	Cat	12	Typical	25	21-30	If more than one member of the household is present, he will bring the toy to whoever didn't throw it so everyone feels included. He is most likely to bring a toy to whoever is in the kitchen.	8	0.67	Kitten	Male	Yes	Domestic Shorthair/Siamese	Mixed	Mixed	Yes	2	2	No	NA		USA	North America	4	33	Non-binary	26	Non-binary	NA
Dexter	Current cat	12	Untrained	NA	Dexter seems to have learned fetch from watching his sister, Willow. He only recently showed an interest himself, about a year ago. He would get involved in her fetch sessions and take the object, return it to us.	Twist ties	Zip ties	Rope toys we made for this purpose	Small plastic items	NA	NA	NA	NA	NA	NA	NA	Twist ties	Twist ties	Object 1	11-15	Cat	Myself	15	Typical	30	21-30	Since he started, he has been much more obsessive about fetch than his sister, Willow. He will continue to repetitively fetch for long periods. He always initiates, often with vocalizing. We have to end the fetch sessions. He will often find the box of fetch toys and knock it on the ground and bat it around. He is not as agile as his sister and doesn’t catch them in mid air, but he is the most en…	48	4	Young adult	Male	Yes	NA	Unknown	Unknown	Yes	5	5	Yes	1	Yes	USA	North America	2	36	Female	36	Male	NA
Hilde	Current cat	72	Trained	Initially trained her to come when called. Then when playing, would call her when she had a toy in her mouth. If she came over, I would reward her with affection and then throw the toy again.	NA	Twist ties	Plastic spiral toys	NA	NA	NA	NA	NA	NA	NA	NA	NA	Twist ties	Twist ties	Object 1	6-10	Myself	Cat	10	Typical	2	1-10	She has fetched less with age (and illness), but will still continue to fetch. She bats around the toy quite a bit before bringing it back	24	2	Young adult	Female	Yes	Bengal Mix	Mixed	Mixed	No	1	1	NA	NA	Yes	USA	North America	1	29	Male	NA	NA	NA
Kylie	Previous cat	132	Untrained	NA	Was playing with her, kept bringing the toy back to me and waited for me to throw it.	Toyball	Cabletie	Toymouse	Paperball	Leaves	NA	NA	NA	NA	NA	NA	Twist ties	Cabletie	Object 2	6-10	Cat	Myself	6	Less than typical	20	11-20	NA	6	0.5	Kitten	Female	Yes	Tuxedo	Unknown	Unknown	Yes	2	2	No	NA		Austria	Europe	1	26	Female	NA	NA	NA
Meep	Current cat	120	Untrained	NA	She walked up to me and dropped a twist tie at my feet, then rubbed her head on my ankles to get my attention.	Twist ties	Anything roughly twist tie form-factor	NA	NA	NA	NA	NA	NA	NA	NA	NA	Twist ties	Twist ties	Object 1	6-10	Cat	About equal	10	Typical	2	1-10	She used to play fetch more when she was younger, but has decreased in frequency over the years.	3	0.25	Kitten	Female	Yes	Bombay	Bombay	Purebred	Yes	1	1	No	NA		USA	North America	5	42	Male	35	Female	NA
Mia	Current cat	66	Untrained	NA	Threw a toy, she brought it back	Twist ties	Stuffed mouse toys	NA	NA	NA	NA	NA	NA	NA	NA	NA	Twist ties	Twist ties	Object 1	1-5	About equal	Cat	2	Less than typical	2	1-10	She's gotten less active but when she notices a new twist tie she is very interested in it, for about a week or so, and she'll bring me a twist tie it she's bored. Other times I will throw it and she might bring it back, and probably not more than a couple times	18	1.5	Young adult	Female	Yes	Na	Unknown	Unknown	Yes	2	2	No	NA		USA	North America	1	36	Male	NA	NA	NA
Momo	Current cat	8	Untrained	NA	It was pretty interesting, she was playing with a twist tie that I must have drop somewhere and forgot and she was suddenly trying to hit it/playing with it. I accidentally hit the twist tie with my foot and her eyes went super wide open and fetch it right away. Later, in the night, she casually came to my bed and drop the twist tie in my lap. I throw it away and she ran for it. The rest is histo…	twist tie	NA	NA	NA	NA	NA	NA	NA	NA	NA	NA	Twist ties	twist tie	Object 1	11-15	Cat	Myself	12	Typical	20	11-20	NA	4	0.33	Kitten	Female	Yes	Manx cat	Manx	Purebred	No	1	1	NA	NA		Mexico	North America	2	32	Male	23	Non-binary	NA
Oni	Current cat	9	Untrained	NA	He'd bring back soft balls when I threw them, set them near me and stay there until I threw them again.	Toy foam balls	Small wires (that keep sliced bread bags closed)	Short stretches of thin rope (about 15cm long)	NA	NA	NA	NA	NA	NA	NA	NA	Twist ties	Small wires (that keep sliced bread bags closed)	Object 2	6-10	Cat	About equal	9	Typical	16	11-20	NA	10	0.83	Kitten	Male	Yes	NA	Unknown	Unknown	No	1	1	NA	NA		Colombia	South America	3	25	Male	24	Male	NA
Poe	Current cat	48	Untrained	NA	He REALLY loves stupid stuff like crumpled-up receipts, those things you use to tie up bread packages, and one particular mouse toy (this is important: we have 3 identical mouse toys with catnip, same model, they all came in the same package. 1 yellow, 1 green, 1 pink. Poe only likes the green one, he couldn't care less about the other 2). Almost every day, he will notice one of those things (usu…	the green mouse	plastic thingies you use to tie up bread bags and packagings	receipts crumpled in little balls	NA	NA	NA	NA	NA	NA	NA	NA	Twist ties	plastic thingies you use to tie up bread bags and packagings	Object 2	11-15	Cat	Cat	15	Typical	20	11-20	this cat has too much stamina and is way too determined.	12	1	Young adult	Male	Yes	NA (he's black and fluffy)	Unknown	Unknown	No	1	1	NA	NA		Brazil	South America	2	27	Female	28	Male	NA
Puck	Current cat	48	Untrained	NA	he would play with small items and when we threw them for his engagement he would retrieve them	twist ties	plastic loops	the bits of plastic that seal medicine bottles that you pull off	any small thin bit of plastic	NA	NA	NA	NA	NA	NA	NA	Twist ties	twist ties	Object 1	6-10	About equal	About equal	10	Typical	15	11-20	usually the times he ends play is because he's lost the toy, not because he's lost interest. he often brings back a totally different toy than what was thrown because he can't find the one he wanted	6	0.5	Kitten	Male	Yes	NA	Unknown	Unknown	Yes	3	3	Yes	1	Yes	UK	Europe	2	29	Non-binary	33	Female	NA
Quink	Current cat	24	Untrained	NA	She brought us cable ties. So we threw them for her. And she brought them back... Only works with cable ties. She also brought us rubber bands (both these items were around lots because we lived next door to the sorting office) but was less interested in fetching those	Cable ties	NA	NA	NA	NA	NA	NA	NA	NA	NA	NA	Twist ties	Cable ties	Object 1	6-10	About equal	Myself	10	Typical	3	1-10	She only did this for a couple of years; we moved house and the cable ties were less prevalent and the space wasn't as good for it. But this was after we'd bought her a whole pack of cable ties as a present	6	0.5	Kitten	Female	Yes	Moggie	Mixed	Mixed	Yes	2	2	No	NA		UK	Europe	3	55	Female	58	Male	NA
Rosie	Current cat	53	Untrained	NA	One day Rosie saw one of my black hair ties on the floor, she picked it up in her mouth, and started playing with it for a little bit. She then picked it up in her mouth, and ran over to me, and dropped it in front of me—and then just stared at me and meowed. I decided to try throwing it and when I did she fetched it and brought it back to me multiple times.	Twist tie	Hair tie	Rubber band	Piece of candy	Crunchy ball cat toy	NA	NA	NA	NA	NA	NA	Twist ties	Twist tie	Object 1	1-5	Cat	About equal	4	Less than typical	6	1-10	She’s never gotten excited about a toy in the way she gets excited when she finds a twist tie. She also likes to throw them into the air from her mouth.	6	0.5	Kitten	Female	Yes	Domestic shorthair	Mixed	Mixed	Yes	2	2	No	NA		USA	North America	2	24	Female	26	Male	NA
Siouxsie	Current cat	17	Untrained	NA	She would bring a preferred toy back to us to throw it.	Mouse toy	Twist tie	NA	NA	NA	NA	NA	NA	NA	NA	NA	Twist ties	Twist tie	Object 2	1-5	Cat	Cat	4	Typical	15	11-20	NA	4	0.33	Kitten	Female	Yes	NA	Unknown	Unknown	Yes	3	3	No	NA	Yes	USA	North America	2	44	Female	43	Male	Yes
Siouxsie Sioux	Current cat	14	Untrained	NA	I am chronically ill and spend a lot of time on bed rest, as a kitten I would throw toys for her around the apartment, as I spent more time in bed she started bringing me "toys" to throw. Not long after she started returning the previously thrown items, which quickly turned into back and forth games of fetch.	twist ties	plastic caps/safety seals	Popsicle sticks	zip ties	hair elastics/rubber bands	NA	NA	NA	NA	NA	NA	Twist ties	twist ties	Object 1	6-10	Cat	Cat	10	Typical	25	21-30	NA	4	0.33	Kitten	Female	Yes	Standard Longhair	Mixed	Mixed	Yes	2	2	No	NA		Canada	North America	1	32	Female	NA	NA	NA
Teto	Current cat	89	Untrained	NA	I don't actually remember	Twist ties	NA	NA	NA	NA	NA	NA	NA	NA	NA	NA	Twist ties	Twist ties	Object 1	11-15	Cat	Cat	12	Typical	2	1-10	I've tried to get him to fetch other objects but he is only interested in fetching twist ties	6	0.5	Kitten	Male	Yes	Sphynx	Sphynx	Purebred	No	1	1	NA	NA		USA	North America	1	46	Non-binary	NA	NA	NA
Tinny	Current cat	72	Untrained	NA	She likes to play with twist ties and starting bringing them to us and when we'd throw them she would return them to us and wait for us to throw them again.	Twist ties	Pipe cleaners	NA	NA	NA	NA	NA	NA	NA	NA	NA	Twist ties	Twist ties	Object 1	1-5	About equal	Myself	5	Typical	5	1-10	NA	6	0.5	Kitten	Female	Yes	NA	Unknown	Unknown	No	1	1	NA	NA		USA	North America	2	41	Male	35	Female	NA
Wolfie	Current cat	48	Untrained	NA	After playing with a toy he would bring it to us, so we would throw it for him to chase, any he started to bring it back right afterwards rather than just playing with it	Twist ties	Foam balls	Zip ties	Pompoms	NA	NA	NA	NA	NA	NA	NA	Twist ties	Twist ties	Object 1	6-10	Cat	Cat	10	Typical	10	1-10	NA	6	0.5	Kitten	Male	Yes	Domestic short hair	Mixed	Mixed	Yes	3	3	No	NA	Yes	USA	North America	2	33	Female	32	Male	NA
Yoko	Current cat	105	Untrained	NA	She brought me things and one day I threw something and she brought it to me.	Foam covered cable ties	Bread package twist ties	Leaves	NA	NA	NA	NA	NA	NA	NA	NA	Twist ties	Bread package twist ties	Object 2	1-5	Myself	Cat	2	Typical	5	1-10	She is not subject to my commands. Also she doesn’t fetch the things all the way back to me, she brings them close (3-6’) and puts them down. I have to go get them.	23	1.92	Young adult	Female	Yes	Calico shorthair mutt	Mixed	Mixed	Yes	2	2	No	NA		USA	North America	2	59	Female	18	Male	NA
Abby	Previous cat	60	Untrained	NA	Same as cat 2.	Milk caps	Hair ties	Milk carton safety pulls	NA	NA	NA	NA	NA	NA	NA	NA	Bottle parts	Milk carton safety pulls	Object 3	1-5	Myself	Cat	3	Typical	2	1-10	Saw cat every other weekend actual times per month total unknown.	12	1	Young adult	Female	Yes	Long haired grey	Unknown	Unknown	Yes	3	3	Yes	1	Yes	USA	North America	3	15	Prefer not to say	NA	Prefer not to say	Yes
Acea	Previous cat	60	Untrained	NA	throwing around random objects to see if he liked them.	milk caps	hair ties	the safety pull on a milk carton	NA	NA	NA	NA	NA	NA	NA	NA	Bottle parts	the safety pull on a milk carton	Object 3	6-10	Myself	Myself	10	Typical	2	1-10	Long time ago. would only see him every other weekend.	12	1	Young adult	Male	Yes	Orange Tabby	Unknown	Unknown	Yes	3	3	Yes	1	NA	USA	North America	3	15	Prefer not to say	NA	Prefer not to say	Yes
Ajax	Previous cat	12	Untrained	NA	I threw his toy once and he brought it back.	bottle caps	NA	NA	NA	NA	NA	NA	NA	NA	NA	NA	Bottle parts	bottle caps	Object 1	6-10	About equal	Cat	10	Typical	4	1-10	NA	3	0.25	Kitten	Male	Yes	NA	Unknown	Unknown	No	1	1	NA	NA		USA	North America	3	25	Female	34	Male	NA
Archie	Current cat	49	Untrained	NA	He started carrying things around, mostly trash that he dragged out of the trash can, so I started correcting him to try to get him to carry his toys around instead. He eventually stopped getting into the trash, but he still preferred carrying things he found around the house, like rolls of toilet paper or balls of yarn. One day he just started bringing them to me while I was sleeping, sometimes …	full rolls of toilet paper	balls of yarn	those plastic rings that seal lids to bottles	crinkly cat toys	jingly cat toys	squeaky cat toys	NA	NA	NA	NA	NA	Bottle parts	those plastic rings that seal lids to bottles	Object 3	11-15	Myself	Cat	12	Typical	2	1-10	We used to play fetch just about every day, but when I adopted two kittens earlier this year he stopped fetching much because they would always run faster than him and steal the toys. I still try to have one on one time with him from time to time so he can still play as much as he wants to, but he just isn't as interested now, I suspect because he's a bit overwhelmed with all the changes this yea…	10	0.83	Kitten	Male	Yes	NA	Unknown	Unknown	Yes	2	2	Yes	1	NA	USA	North America	1	29	Female	NA	NA	NA
Beans	Previous cat	9	Untrained	NA	When she wanted to play she would bring a milk bottle ring to me	Milk bottle top ring or loop	Twist ties	Hair elastic	NA	NA	NA	NA	NA	NA	NA	NA	Bottle parts	Milk bottle top ring or loop	Object 1	1-5	Cat	Cat	4	Typical	3	1-10	She was a tiny kitten (2 mos) and began doing this in her own in the morning. She would climb onto the bed and put toys by the pillow in the morning until I woke up and threw them for her	2	0.17	Kitten	Female	No	NA	Unknown	Unknown	Yes	1	1	No	NA	Yes	USA	North America	2	25	Female	22	Male	NA
Boss	Previous cat	12	Untrained	NA	Something had rolled across the floor and she chased it and brought it back to us.	Water bottle caps	Foil toys	Nerf darts	NA	NA	NA	NA	NA	NA	NA	NA	Bottle parts	Water bottle caps	Object 1	1-5	Cat	Cat	4	Typical	30	21-30	NA	12	1	Young adult	Female	Yes	Tuxedo	Unknown	Unknown	No	1	1	NA	NA		USA	North America	5	34	Female	35	Male	NA
Bruin	Previous cat	186	Untrained	NA	He started bringing milk rings (the split kind that you used to peel off before you opened the gallon jug) that had missed the trash can or that he pulled out of the trash can (we did not give these to him as toys until he started playing with them and showed us that they were his favorite - he picked them out as a toy on his own) over and dropping them in front of us and trying to get our attent…	Milk Rings	NA	NA	NA	NA	NA	NA	NA	NA	NA	NA	Bottle parts	Milk Rings	Object 1	11-15	Cat	Myself	15	Typical	16	11-20	NA	24	2	Young adult	Male	Yes	american longhair	Mixed	Mixed	Yes	2	2	No	NA		USA	North America	5	20	Female	50	Female	NA
Cali	Previous cat	222	Untrained	NA	We dropped the little plastic tamper-evident ring from the top of a1 gallon plastic milk jug. She chased it around for a while, and started bringing it to us. We would throw it, and she would chase it down and bring it back	Plastic milk jug tamper seal rings	NA	NA	NA	NA	NA	NA	NA	NA	NA	NA	Bottle parts	Plastic milk jug tamper seal rings	Object 1	21-25	Cat	Cat	22	Typical	10	1-10	NA	8	0.67	Kitten	Female	Yes	Domestic short hair	Mixed	Mixed	No	1	1	NA	NA	Yes	USA	North America	3	4	Male	35	Female	Yes
Cato	Current cat	66	Untrained	NA	He would fixate on the object and then either move it and chase it or knock it down somehow and then chase it then bring it to us. Eventually my wife and I started throwing the items ourselves.	Starbucks Drink Stoppers	Toy Mice	Twist Ties	NA	NA	NA	NA	NA	NA	NA	NA	Bottle parts	Starbucks Drink Stoppers	Object 1	6-10	About equal	Cat	8	Typical	10	1-10	NA	12	1	Young adult	Male	Yes	domestic shorthair	Mixed	Mixed	Yes	2	2	No	NA		USA	North America	2	32	Male	30	Female	NA
Chanel	Previous cat	20	Untrained	NA	One of us (I don't remember who, but most likely my daughter) threw a bottle-shaped blue plastic toy toward Chanel, for her to play with -- she was a very young cat at the time, a rescue, and fond of several toys -- and we were all surprised when Chanel brought it back and waited for it to be thrown again. Fetch became a regular part of her day after that until she was old enough to lose much of …	plastic bottle	NA	NA	NA	NA	NA	NA	NA	NA	NA	NA	Bottle parts	plastic bottle	Object 1	1-5	Myself	Cat	1	Less than typical	50	41-50	It was not just me; all four members of the family would play fetch with her, and we did not notice that she preferred one over the other. With many of her other behaviors she clearly preferred my wife, but any of us could throw her bottle and she would fetch it. Usually it would be two to four tosses before she got bored and quit.	5	0.42	Kitten	Female	Yes	domestic short hair, tuxedo pattern	Mixed	Mixed	No	1	1	NA	NA		USA	North America	4	45	Male	44	Female	NA
Chloe	Previous cat	48	Untrained	NA	Chloe would bring these to be thrown and would also play with these independently	Rings from neck of plastic bottles	NA	NA	NA	NA	NA	NA	NA	NA	NA	NA	Bottle parts	Rings from neck of plastic bottles	Object 1	6-10	Cat	Cat	10	Typical	20	11-20	She did this most days	3	0.25	Kitten	Female	Yes	Persian	Persian	Purebred	Yes	2	2	No	NA		UK	Europe	5	16	Female	55	Male	NA
Clack	Current cat	60	Untrained	NA	She has always enjoyed chasing "milk rings", which are colored pieces of plastic that you pull to separate the cap on a glass jug of milk. She would then bring it to me and wait for me to throw it away, then bring it back.	milk rings	NA	NA	NA	NA	NA	NA	NA	NA	NA	NA	Bottle parts	milk rings	Object 1	1-5	Cat	Cat	5	Typical	2	1-10	She will simply not fetch the milk ring when she is done playing.	5	0.42	Kitten	Female	Yes	Domestic shorthair (DSH)	Mixed	Mixed	Yes	3	3	Yes	3		USA	North America	3	59	Female	61	Male	NA
Dobby	Previous cat	12	Untrained	NA	I don't recall	Bottlecaps	Trash	Any toy	Foil balls	NA	NA	NA	NA	NA	NA	NA	Bottle parts	Bottlecaps	Object 1	31+	Cat	Cat	50	Typical	30	21-30	NA	3	0.25	Kitten	Male	Yes	American shorthair	Mixed	Mixed	Yes	3	3	No	NA		USA	North America	2	41	Female	34	Female	NA
El Tigre	Current cat	86	Untrained	NA	I noticed when I would throw her favorite toy (a small blue butane cap) she would bring it back so that she would be able to “chase” it again	Small blue butane cap	NA	NA	NA	NA	NA	NA	NA	NA	NA	NA	Bottle parts	Small blue butane cap	Object 1	1-5	Cat	Cat	3	Typical	2	1-10	She doesn’t do it very often and only specifically enjoys the one object	12	1	Young adult	Female	Yes	Domestic shorthair	Mixed	Mixed	No	1	1	NA	NA	Yes	USA	North America	1	27	Non-binary	NA	NA	NA
Elijah	Current cat	16	Untrained	NA	At some point I threw the toy to get it out of my way, he ran after it and brought it back. He’s been doing it since and is his favorite thing besides cuddling	Catnip/stuffed toys	Zip ties	Feather on a stick	Spray bottle caps (his favorite)	NA	NA	NA	NA	NA	NA	NA	Bottle parts	Spray bottle caps (his favorite)	Object 4	6-10	Cat	About equal	7	Less than typical	27	21-30	He gets very very excited and will start chirping when a toy of his is picked up, and has even refused food when too excited by a bottle cap.	6	0.5	Kitten	Male	Yes	Tuxedo	Unknown	Unknown	Yes	2	2	No	NA		USA	North America	2	23	Female	26	Male	NA
Floof	Previous cat	24	Untrained	NA	She liked to chase bottle caps around, from plastic water bottles. I would throw them for her and she just decided to bring them back. Though she wouldn't do it around mixed company, only people she knows	Plastic Bottle caps	Plastic middle components	NA	NA	NA	NA	NA	NA	NA	NA	NA	Bottle parts	Plastic Bottle caps	Object 1	1-5	Cat	Cat	5	Typical	20	11-20	She would sometimes "forget" to bring the cap back, though she would walk herself back over to me	30	2.5	Young adult	Female	Yes	Normal mix cat	Mixed	Mixed	No	1	1	NA	NA		USA	North America	2	27	Male	23	Female	NA
Gabi	Previous cat	48	Untrained	NA	She liked chasing things I threw and began bringing them back.	Plastic ring from top of milk bottle	NA	NA	NA	NA	NA	NA	NA	NA	NA	NA	Bottle parts	Plastic ring from top of milk bottle	Object 1	6-10	Myself	Cat	10	Typical	4	1-10	The flat we lived in was a house that had been broken up and there was a blind stairway. She liked chasing the milk bottle loops down the stairs and would bring them back up and drop at my feet. Game stopped because we moved	32	2.67	Young adult	Female	Yes	New England Grey	Maine Coon	Purebred	No	1	1	NA	NA	Yes	USA	North America	2	25	Female	22	Male	NA
Henry	Previous cat	6	Untrained	NA	I threw the plastic seal from a jug of milk at the trashcan and missed. The cat brought it back to me.	Seals from milk jugs	NA	NA	NA	NA	NA	NA	NA	NA	NA	NA	Bottle parts	Seals from milk jugs	Object 1	11-15	About equal	Myself	15	Typical	20	11-20	He also liked to hide them and bring them out later for sessions.	4	0.33	Kitten	Female	No	Na	Unknown	Unknown	No	1	1	NA	NA		USA	North America	2	38	Male	41	Male	NA
Indigo	Current cat	126	Untrained	NA	She originally lived with my sister and would do it as a young cat. Mainly, because she enjoyed chasing the thrown object I think.	Shippam’s paste lids or similar	NA	NA	NA	NA	NA	NA	NA	NA	NA	NA	Bottle parts	Shippam’s paste lids or similar	Object 1	1-5	Cat	Cat	3	Typical	0	0-0.5	She doesn’t really do it now she is older. Occasionally if she feels like it but it is rare now.	12	1	Young adult	Female	Yes	NA	Unknown	Unknown	Yes	7	7+	No	NA		UK	Europe	2	NA	Female	NA	Male	NA
Indy	Current cat	132	Untrained	NA	He would steal my water bottle caps then carry them in his mouth, fling them against the wall and fetch them. Then later he'd bring them to me to throw.	Bottle cap	Hair ties	Na	Na	Na	Na	Na	Na	Na	Na	Na	Bottle parts	Bottle cap	Object 1	11-15	About equal	Cat	15	Typical	7	1-10	NA	4	0.33	Kitten	Male	Yes	Tuxedo	Unknown	Unknown	No	1	1	NA	NA	Yes	USA	North America	1	30	Female	NA	NA	NA
Koschei	Current cat	36	Untrained	NA	She would always chase her toys if I threw them and at some point just started bringing them back.	mylar crinkle balls	ring tops from gatorade bottles	feather balls	hair bands	pipe cleaner rings	NA	NA	NA	NA	NA	NA	Bottle parts	ring tops from gatorade bottles	Object 2	6-10	About equal	Cat	6	Typical	40	31-40	Sometimes she just wants to do the chase part and I'll have to go around and build a stockpile of her toys, but she when she's in the mood she'll go back and forth up to 20 times until she tires herself (or me) out.	6	0.5	Kitten	Female	Yes	domestic shorthair	Mixed	Mixed	Yes	3	3	No	NA		USA	North America	2	42	Female	58	Male	NA
LeMew	Current cat	24	Untrained	NA	Brings objects to play, would run after them	Ring from the top of milk jugs	Hair bands	Dog food bits	NA	NA	NA	NA	NA	NA	NA	NA	Bottle parts	Ring from the top of milk jugs	Object 1	6-10	Cat	Myself	10	Typical	20	11-20	NA	4	0.33	Kitten	Female	Yes	Na	Unknown	Unknown	Yes	2	2	No	NA		USA	North America	2	55	Male	62	Female	NA
Len	Previous cat	24	Untrained	NA	We threw a bottle cap he found once and he brought it back so we just kept doing it!	Plastic bottle caps	Aluminum beer caps	NA	NA	NA	NA	NA	NA	NA	NA	NA	Bottle parts	Plastic bottle caps	Object 1	6-10	Cat	About equal	10	Typical	15	11-20	He really loved fetch more than any other form of playing.	6	0.5	Kitten	Male	Yes	Bengal tabby mix	Mixed	Mixed	No	1	1	NA	NA		USA	North America	2	23	Female	24	Male	NA
Lennie	Current cat	14	Untrained	NA	My wife and I were in bed, Lennie hopped up and seemed very alert. We had a cat toy handy and tossed it to him to catch. He leapt up and caught it. Some subsequent toss went past the bed onto the floor. He jumped down, got it, and dropped it in my lap. Sometimes he will fetch the wrong object, if some other toy is on the floor or if he can't figure out where the original target went.	Pipe cleaner	Milk ring	Pen	Toy mouse	Sparkly ball	NA	NA	NA	NA	NA	NA	Bottle parts	Milk ring	Object 2	1-5	About equal	About equal	4	Typical	15	11-20	He was more interested in fetching maybe 6 months ago, and is now often fine just jumping for and catching objects or playing with a cat dance rather than fetching.	3	0.25	Kitten	Male	Yes	NA, but... resembles Norwegian Forest cat. Seems unlikely though.	Mixed	Mixed	Yes	2	2	No	NA		USA	North America	3	31	Male	48	Male	NA
Louis Philippe	Previous cat	27	Untrained	NA	Jasper and Louis were littermates. They both liked to fetch, but Louis wouldn’t bring the toy back as often as Jasper. He liked it to be thrown, he’d play with ir, and then he might bring it back after a while. They were both kittens when they started playing fetch.	Foam ball	Aluminum foil ball	Toy mouse	Plastic ring from milk jug	NA	NA	NA	NA	NA	NA	NA	Bottle parts	Plastic ring from milk jug	Object 4	1-5	About equal	About equal	2	Less than typical	20	11-20	Louis passed away a year ago of a rare illness, and I first knew he was sick when he stopped wanted to play fetch.	6	0.5	Kitten	Male	Yes	Domestic medium hair	Mixed	Mixed	Yes	3	3	Yes	1	Yes	USA	North America	2	40	Female	64	Female	Yes
Mac	Current cat	3	Untrained	NA	He always has been curious about chasing things and carrying them around ever since he was young	Plastic bottle caps	Plush toys	Aluminum balls	Wads of paper	NA	NA	NA	NA	NA	NA	NA	Bottle parts	Plastic bottle caps	Object 1	1-5	About equal	Myself	4	Typical	10	1-10	NA	7	0.58	Kitten	Male	Yes	Domestic shorthair	Mixed	Mixed	No	1	1	NA	NA		USA	North America	2	24	Non-binary	24	Female	NA
Manali	Current cat	12	Untrained	NA	She would pick up a tin-foil ball after we threw it for her, bring it back to us and drop it, over and over again.	tin-foil ball	bottle-caps	NA	NA	NA	NA	NA	NA	NA	NA	NA	Bottle parts	bottle-caps	Object 2	6-10	Cat	Myself	6	Typical	6	1-10	NA	120	10	Senior	Female	Yes	NA	Unknown	Unknown	Yes	2	2	Yes	1		Switzerland	Europe	2	33	Male	32	Female	NA
Max	Previous cat	144	Untrained	NA	He would bat around the rings that came off of a gallon of milk, or any drink container, so I started flicking them off my palm and he'd chase them. Quickly he'd pick them up and bring them back to me to flick again. If I didn't flick them, he'd paw at my leg or try to get my attention so I would do it again.	Rings from gallon of milk	Toy mice	NA	NA	NA	NA	NA	NA	NA	NA	NA	Bottle parts	Rings from gallon of milk	Object 1	6-10	About equal	Cat	10	Typical	15	11-20	NA	6	0.5	Kitten	Male	Yes	Tuxedo	Unknown	Unknown	Yes	2	2	No	NA		USA	North America	2	40	Male	40	Female	NA
Mishka	Previous cat	156	Untrained	NA	When he was just a kitten, Mishka would always bring back a fuzz ball toy when we threw it. Usually happened when we were in bed.	Fuzz ball toy	Plastic tab/ring from milk jug	NA	NA	NA	NA	NA	NA	NA	NA	NA	Bottle parts	Plastic tab/ring from milk jug	Object 2	1-5	Cat	About equal	4	Less than typical	3	1-10	He also would play another game as "goalie". I would toss the toy toward his head (around 4-6 ft away) and he would jump up, catch the toy, and pop it in his mouth before he landed. Then he'd drop the toy and bat it across the floor back to me. He'd usually do this with a milk jug tab/ring.	7	0.58	Kitten	Male	Yes	Nebelung	Nebelung	Purebred	Yes	2	2	No	NA		USA	North America	2	30	Female	34	Male	NA
Molly	Previous cat	120	Untrained	NA	I would toss a plastic cap from a bottle and she would always run after it and then instinctively bring it back.	Plastic cap	Little plastic thingy you pull off a gallon of milk	NA	NA	NA	NA	NA	NA	NA	NA	NA	Bottle parts	Plastic cap	Object 1	1-5	About equal	Cat	4	Typical	10	1-10	NA	6	0.5	Kitten	Female	Yes	Na	Unknown	Unknown	No	1	1	NA	NA		Canada	North America	4	19	Female	52	Male	NA
Moriarty	Current cat	10	Untrained	NA	We would play games where I would kick or throw various objects and Moriarty would fetch them, placing them at my feet. He would also initiate this game by fetching his favourite objects, such as bottle caps, bells & squeaky mouse and bringing them to me, again dropping them at my feet.	Bottle cap	Squeaky mouse toy	Bell	Ball	NA	NA	NA	NA	NA	NA	NA	Bottle parts	Bottle cap	Object 1	6-10	About equal	Myself	6	Typical	15	11-20	He both initiates fetching (i.e. bringing an object for me to throw to him) and fetches when I initiate. I believe that bengals (he is a bengal/Siamese/British Short Hair mix) possess dog-like traits like this. He also frequently caches those favourite objects he likes to fetch.	4	0.33	Kitten	Male	Yes	Bengal/Siamese/British Short Hair mix	Mixed	Mixed	No	1	1	NA	NA		UK	Europe	2	49	Male	58	Female	NA
Murdoch	Current cat	60	Untrained	NA	I dropped the twist tie we were playing with and he brought it back. So I threw it. And he brought it back.	Twist ties	Milk pull tabs	Hair ties	NA	NA	NA	NA	NA	NA	NA	NA	Bottle parts	Milk pull tabs	Object 2	1-5	About equal	About equal	5	Typical	4	1-10	The dog strongly disapproves.	6	0.5	Kitten	Male	Yes	Domestic shorthair	Mixed	Mixed	Yes	4	4	No	NA		USA	North America	3	29	Female	59	Female	NA
Neko2	Previous cat	24	Untrained	NA	Can't remember exactly. I think it was when I tried to throw that little plastic clip you get on top of milk cartons across the room into the waste basket and I missed. She ran after it and brought it back to me so we ended up playing for a while.	Plastic clip thingy you get from opening milk cartons; no clue what they are called in English ;-)	NA	NA	NA	NA	NA	NA	NA	NA	NA	NA	Bottle parts	Plastic clip thingy you get from opening milk cartons; no clue what they are called in English ;-)	Object 1	1-5	Myself	Cat	3	Less than typical	4	1-10	This behaviour started when she was still quite young, I think about the age of 1 and a half years old and lastet for about two years. I would save up these plastic clips, put them on the bed and flick them across the room one by one. Neko would bring back about half of them, the other half she would search for without finding them or drop them just out of reach, sitting there and staring at me l…	18	1.5	Young adult	Female	Yes	na (just the average mix of cat genes I guess) ;-)	Mixed	Mixed	No	1	1	NA	NA		Germany	Europe	3	30	Male	28	Female	NA
Newton	Current cat	6	Untrained	NA	Newton would bring toys to me, drop them at my feet, make eye contact and meow for me to throw the toy for her.	Metal bottle caps	Zip ties	Bobby pins	Stuffed mice	Plastic bottle caps	NA	NA	NA	NA	NA	NA	Bottle parts	Metal bottle caps	Object 1	1-5	About equal	About equal	5	Typical	31	31-40	Newton plays fetch every day, multiple time a day	6	0.5	Kitten	Female	Yes	Domestic shorthair	Mixed	Mixed	Yes	5	5	Yes	1	Yes	USA	North America	2	20	Female	22	Male	Yes
Nicole	Current cat	84	Untrained	NA	I forget whether it was a milk jug ring or a pipecleaner we'd twisted into a ring, but I threw one of those for her to play with, and she brought it back. I was shocked, but threw it again, and she kept bringing it back!	Plastic milk jug rings	Soft pipecleaners twisted into a ring	NA	NA	NA	NA	NA	NA	NA	NA	NA	Bottle parts	Plastic milk jug rings	Object 1	1-5	Cat	About equal	4	Typical	1	1-10	NA	8	0.67	Kitten	Female	Yes	Domestic shorthair – dilute tortie coloring	Mixed	Mixed	Yes	2	2	No	NA		USA	North America	2	51	Female	53	Prefer not to say	NA
Pepper	Current cat	24	Untrained	NA	She would run after them, bring them back, drop at your feet, would sit on your foot if you didn't throw the cap quickly enough	Bottle caps	NA	NA	NA	NA	NA	NA	NA	NA	NA	NA	Bottle parts	Bottle caps	Object 1	16-20	Myself	Cat	20	Typical	25	21-30	She grew out of it	3	0.25	Kitten	Female	Yes	Na	Unknown	Unknown	Yes	3	3	No	NA		USA	North America	2	NA	Male	NA	Female	NA
Pip	Previous cat	180	Untrained	NA	I threw a toy and he brought it back. I kept throwing and he kept bringing it back.	Stuffed mice	Milk jug ring	Small knitted cat toys	NA	NA	NA	NA	NA	NA	NA	NA	Bottle parts	Milk jug ring	Object 2	11-15	Cat	Cat	15	Typical	30	21-30	When I did not play he would throw items down the stairs, chase them, and carry them back up stairs	24	2	Young adult	Male	Yes	Oriental short hair	Oriental	Purebred	Yes	2	2	No	NA		USA	North America	2	52	Female	15	Female	NA
Runt	Previous cat	9	Untrained	NA	Runt was watching us play with the other cats. He ran and caught the milk band. Then brought it to my sister and waited for her to throw it again.	Milk bands	Pipe cleaners	Pom poms	Balls	Hair ties	Small stuffed toys	NA	NA	NA	NA	NA	Bottle parts	Milk bands	Object 1	1-5	Cat	About equal	2	Less than typical	7	1-10	NA	9	0.75	Kitten	Male	Yes	NA	Unknown	Unknown	Yes	4	4	Yes	2	NA	USA	North America	5	16	Non-binary	16	Female	No
Sakura	Current cat	120	Untrained	NA	I tossed something, she brought it back.	Mouse on a string	Crinkle ball	Plastic Cream ring top	Catnip pickle	NA	NA	NA	NA	NA	NA	NA	Bottle parts	Plastic Cream ring top	Object 3	1-5	Myself	Cat	3	Typical	2	1-10	Only when she's feeling particularly playful, and the kitten isn't messing with her.	36	3	Young adult	Female	Yes	Domestic short hair	Mixed	Mixed	Yes	2	2	No	NA		USA	North America	2	40	Male	36	Female	NA
Shadow	Previous cat	72	Untrained	NA	Playing with plastic ring from gallon milk jugs	Milk jug rings	NA	NA	NA	NA	NA	NA	NA	NA	NA	NA	Bottle parts	Milk jug rings	Object 1	1-5	Myself	Cat	5	Typical	4	1-10	NA	9	0.75	Kitten	Female	Yes	DLH	Mixed	Mixed	No	1	1	NA	NA		USA	North America	2	22	Male	22	Female	NA
Slick	Previous cat	200	Untrained	NA	It’s too long ago. I can’t remember.	Plastic rings from bottles	Hair elastics	NA	NA	NA	NA	NA	NA	NA	NA	NA	Bottle parts	Plastic rings from bottles	Object 1	6-10	Myself	About equal	10	Typical	8	1-10	He would jump off the bed and try to catch the object in midair	12	1	Young adult	Male	Yes	Domestic shorthair	Mixed	Mixed	Yes	3	3	Yes	1	Yes	USA	North America	1	28	Female	NA	NA	NA
Snowball	Current cat	6	Untrained	NA	She would bring objects to me she wanted thrown, and then would bring them back when they were thrown. Curiously enough, she is otherwise a very unremarkable, almost dumb, cat. Sometimes she only bring the object back about halfway.	Plastic Bottle caps	Coins	NA	NA	NA	NA	NA	NA	NA	NA	NA	Bottle parts	Plastic Bottle caps	Object 1	1-5	Cat	Cat	3	Typical	15	11-20	It's possible she picked up the behavior either from the prior cat, Floof, or from a prior owner (she's a rescue). She does not play fetch with cat toys, only things she chooses herself	6	0.5	Kitten	Female	Yes	Black	Unknown	Unknown	Yes	2	2	Yes	1	Yes	USA	North America	1	28	Male	NA	NA	NA
Spike	Current cat	11	Untrained	NA	Mom was sitting on the couch and he came up to her with a milk band. He dropped it at her feet and cried at her. She picked it up and tossed it. He ran, picked it up, and brought it back to her.	Milk band	Pipe cleaner	NA	NA	NA	NA	NA	NA	NA	NA	NA	Bottle parts	Milk band	Object 1	6-10	About equal	Cat	8	Typical	5	1-10	Spike is more aggressive about getting someone's attention when he wants to play fetch. He will bat the toy into your foot, jump into your lap with the toy, and will yell if ignored.	7	0.58	Kitten	Male	Yes	Ragdoll	Ragdoll	Purebred	Yes	2	2	Yes	1	NA	USA	North America	3	35	Non-binary	29	Female	Yes
Swanson	Current cat	60	Untrained	NA	I threw a ball of paper for him to chase and he brought it back for further throwing	Paper	Bottle caps	Packing tape	Bean pods	The crinkly bit that wraps the top of vitamin bottles	Dried beans	Literally a clump of dust	Actual cat toys	Socks	A feather duster once	NA	Bottle parts	The crinkly bit that wraps the top of vitamin bottles	Object 5	1-5	Cat	Cat	5	Typical	1	1-10	He used to do it a lot but less so as he gets older. He'll surprise me with a fetching session sometimes by bringing me an object.	3	0.25	Kitten	Male	Yes	Tuxedo	Unknown	Unknown	No	1	1	NA	NA	Yes	Ireland	Europe	2	36	Female	35	Male	NA
Tibby	Previous cat	181	Untrained	NA	Tibby would bat toys around and occasionally drop them at my feet - I had a long hallway in the apartment and when I tried throwing toys down it, Tibby fetched enthusiastically.	plastic bottle caps	toy mousie	NA	NA	NA	NA	NA	NA	NA	NA	NA	Bottle parts	plastic bottle caps	Object 1	6-10	About equal	Myself	8	Typical	6	1-10	Tibby would occasionally decline to fetch toy mousies but would always fetch pop bottle caps	61	5.08	Young adult	Male	Yes	domestic shorthair	Mixed	Mixed	No	1	1	NA	NA		Canada	North America	2	22	Female	23	Male	NA
Toki	Current cat	119	Untrained	NA	I threw a hair tie at him and he played with it and brought it back	Hair tie	Plastic milk jug ring	Metal hoop earring	NA	NA	NA	NA	NA	NA	NA	NA	Bottle parts	Plastic milk jug ring	Object 2	1-5	Myself	Myself	4	Less than typical	2	1-10	We played with him a bit less when we got a dog and now that he’s older, he’s less playful in general and has a limp :(	42	3.5	Young adult	Male	Yes	NA	Unknown	Unknown	No	1	1	NA	NA		USA	North America	2	41	Female	43	Male	NA
Tycho	Previous cat	17	Untrained	NA	He kept bringing me plastic screw bottle tops (like those from Coke bottles) and putting them down in front of me and insisting I threw them for him to bring back again.	Plastic screw bottle tops (e.g. Coke bottle top)	NA	NA	NA	NA	NA	NA	NA	NA	NA	NA	Bottle parts	Plastic screw bottle tops (e.g. Coke bottle top)	Object 1	1-5	Cat	Myself	5	Typical	20	11-20	NA	5	0.42	Kitten	Male	Yes	British Shorthair	Mixed	Mixed	Yes	3	3	No	NA		UK	Europe	4	43	Male	43	Female	NA
Vito	Current cat	72	Untrained	NA	Tossed toys for him to chase and he just naturally started to bring them back for us to toss again.	Milk jug rings	Small toy mice	NA	NA	NA	NA	NA	NA	NA	NA	NA	Bottle parts	Milk jug rings	Object 1	1-5	Myself	Cat	5	Typical	4	1-10	NA	12	1	Young adult	Male	Yes	Tuxedo	Unknown	Unknown	Yes	5	5	No	NA	Yes	USA	North America	3	29	Non-binary	25	Male	NA
Ada	Current cat	36	Untrained	NA	She had a sudden uptick in play with humans. It began with wand toys and then transferred to throw toys.	Crinkle ball	NA	NA	NA	NA	NA	NA	NA	NA	NA	NA	Spherical objects	Crinkle ball	Object 1	6-10	Cat	Myself	10	Typical	12	11-20	Fetching behavior is accompanied by persistent and unique vocalizations. Ada often leaves her crinkle ball in conspicuous places when she wants to play, but not initiate.	48	4	Young adult	Female	Yes	Domestic shorthair	Mixed	Mixed	Yes	3	3	Yes	1	Yes	USA	North America	2	44	Male	33	Non-binary	NA
Alex	Previous cat	120	Untrained	NA	He picked up a crinkled candy wrapper and brought it to me.	Crinkly candy wrapper	Fuzzy ball	NA	NA	NA	NA	NA	NA	NA	NA	NA	Spherical objects	Crinkly candy wrapper	Object 1	1-5	About equal	About equal	5	Typical	25	21-30	NA	24	2	Young adult	Male	Yes	Siamese	Siamese	Purebred	No	1	1	NA	NA		USA	North America	3	13	Female	50	Female	NA
Amiga	Current cat	12	Untrained	NA	She had this small toy she really loved, and one day I tossed it from the couch to other side of the room for her to go chase it, without expecting her to bring it back, but she did. I tossed it again and she brought it back again.	Small cloth ball	NA	NA	NA	NA	NA	NA	NA	NA	NA	NA	Spherical objects	Small cloth ball	Object 1	1-5	About equal	Myself	5	Typical	15	11-20	I answered as if she still did it but she doesn't anymore. The toy was lost and she never did it again, we tried several other toys but she never wanted them.	12	1	Young adult	Female	Yes	Na	Unknown	Unknown	No	1	1	NA	NA		France	Europe	3	30	Male	25	Female	NA
Artemis	Current cat	6	Trained	Throwing crinkle ball, encouraging her to return it. She also observed her sister Athena doing this	NA	Crinkle ball	NA	NA	NA	NA	NA	NA	NA	NA	NA	NA	Spherical objects	Crinkle ball	Object 1	1-5	Myself	Cat	4	Typical	3	1-10	She is less enthusiastic than Athena. Behavior has diminished in the last 6 months	6	0.5	Kitten	Female	Yes	Domestic shorthair	Mixed	Mixed	Yes	4	4	Yes	1	Yes	Canada	North America	4	64	Male	62	Female	NA
Ashlan	Current cat	42	Untrained	NA	We just got him from the refuge and I let a folded piece of paper fell, he played with it and brought it back to me. I threw it and he fetched it so we started playing like that.	folded pieces of paper	aluminum balls	plastic knots	NA	NA	NA	NA	NA	NA	NA	NA	Spherical objects	folded pieces of paper	Object 1	1-5	Myself	Cat	2	Typical	15	11-20	He likes it when the object sounds when he bites it	3	0.25	Kitten	Male	Yes	NA	Unknown	Unknown	Yes	3	3	No	NA	Yes	Colombia	South America	3	24	Female	48	Female	Yes
Ashley	Previous cat	48	Untrained	NA	She started bringing her ball to me as a kitten waiting for it to be tossed or rolled back to her. This continued until an untimely death at about age 4.	Ball with bell	NA	NA	NA	NA	NA	NA	NA	NA	NA	NA	Spherical objects	Ball with bell	Object 1	6-10	Cat	Cat	10	Typical	25	21-30	She seemed to look forward to playing with me in this way	2	0.17	Kitten	Female	Yes	Seal point siamese	Siamese	Purebred	No	1	1	NA	NA		USA	North America	3	30	Female	37	Male	NA
Athena	Current cat	6	Untrained	NA	She brought the ball to us as part of her play	Crinkle ball	NA	NA	NA	NA	NA	NA	NA	NA	NA	NA	Spherical objects	Crinkle ball	Object 1	1-5	About equal	Cat	5	Less than typical	4	1-10	Behavior started about 5 months, continuing frequently until about a year, now much less frequent. She was insistent on initiating it at first, now doesn’t much initiate. Her sister Artemis also fetched but was less enthusiastic	5	0.42	Kitten	Female	Yes	Domestic shorthair, tortoiseshell	Mixed	Mixed	Yes	4	4	Yes	1	Yes	Canada	North America	4	64	Male	62	Female	NA
Atticus	Current cat	72	Untrained	NA	She's obsessed with aluminum foil balls to just play with so I crumpled one up and threw it at her to play with. She then proceeded to play with it and carry it in her mouth back to me! She did it multiple times, especially enjoying when I throw it down the stairs.	Small Aluminum foil balls	Small Mylar toys	Small Soft fabric toys	NA	NA	NA	NA	NA	NA	NA	NA	Spherical objects	Small Aluminum foil balls	Object 1	1-5	Cat	Cat	3	Typical	2	1-10	Sometimes she won't do it for a while and other times she's in a more playful mood	8	0.67	Kitten	Female	Yes	Tabby	Unknown	Unknown	No	1	1	NA	NA		USA	North America	2	27	Female	27	Female	NA
Baby	Current cat	30	Untrained	NA	Baby picked up the game of fetch from Rosewater and Foggy. He would expectantly bring us toys and sort of sing/cry until we noticed what he was trying to do	Rubber slug toy	Foam balls	Crinkle balls	Wadded up paper balls	Catnip candy corn toy	Catnip fish toy	Catnip cheese toy	Stick toy	NA	NA	NA	Spherical objects	Foam balls	Object 2	1-5	Cat	Cat	3	Typical	2	1-10	Baby can sometimes get really into fetching— I’ve known him to fetch an object probably 6 or 7 times when he’s really feeling it, but that’s fairly unusual.	8	0.67	Kitten	Male	Yes	Long hair	Mixed	Mixed	Yes	3	3	Yes	2	Yes	USA	North America	4	31	Non-binary	34	Non-binary	NA
Bailey	Current cat	4	Trained	It was pretty spontaneous. We threw it. And then asked him to come back. And then he realized we would throw it again.	NA	Mylar crinkle ball	A teething mouse	Bread cat costume that goes around his neck like a collar	Sock	NA	NA	NA	NA	NA	NA	NA	Spherical objects	Mylar crinkle ball	Object 1	11-15	Cat	About equal	12	Typical	60	51-60	He loves to play fetch at least twice a day, initiated by him. Sometimes we are too tired to throw it 10+ times, and he is sad if we do not throw. He tires out more quickly with the bread because it's heavier. Sometimes when he is eating something he's not supposed to, I try to distract him with fetch. But he only really wants to play fetch when he's in the mood. Yesterday he brought me his piece…	4	0.33	Kitten	Male	Yes	traditional applehead balinese chocolate lynx point	Balinese	Purebred	Yes	3	3	Yes	1	Yes	USA	North America	2	28	Non-binary	25	Non-binary	NA
Bailey	Current cat	131	Untrained	NA	I could hear her meowing with something in her mouth, so I called her to me and she came with a ball in her mouth. She came right up to me and dropped it. I threw it, and she ran after it and brought it back.	Squishy foam ball	NA	NA	NA	NA	NA	NA	NA	NA	NA	NA	Spherical objects	Squishy foam ball	Object 1	1-5	Cat	Cat	4	Typical	1	1-10	NA	25	2.08	Young adult	Female	Yes	NA	Unknown	Unknown	No	1	1	NA	NA		USA	North America	3	32	Female	72	Male	NA
Baked Bean	Current cat	36	Untrained	NA	I threw her ball after she dropped it at my feet and she fetched it. I used to have a dog and he'd drop things at your feet to throw so I wondered if she was doing the same and she was!!	Ball	NA	NA	NA	NA	NA	NA	NA	NA	NA	NA	Spherical objects	Ball	Object 1	1-5	Cat	Cat	3	Typical	20	11-20	She's an indoor cat so I think she's pretending to hunt	5	0.42	Kitten	Female	No	Domestic longhair	Mixed	Mixed	No	1	1	NA	NA		UK	Europe	1	29	Female	NA	NA	NA
Balu	Current cat	76	Untrained	NA	I threw a hair tie and he ran after it and brought it back	Balls (in a size he can comfortably carry in his little mouth)	Hair ties	NA	NA	NA	NA	NA	NA	NA	NA	NA	Spherical objects	Balls (in a size he can comfortably carry in his little mouth)	Object 1	6-10	About equal	Cat	7	Typical	30	21-30	He likes to put the balls or hair ties I throw in the water bowl or my bathwater. Nasty wet balls are his favourite thing to fetch.	9	0.75	Kitten	Male	Yes	NA	Unknown	Unknown	Yes	2	2	No	NA		Germany	Europe	1	26	Non-binary	NA	NA	NA
Bandit	Current cat	36	Untrained	NA	He would chase plastic balls around the house, pick them up with his mouth, drop them next to me on the couch, and then stare at me expectantly.	Plastic balls with a bell inside	NA	NA	NA	NA	NA	NA	NA	NA	NA	NA	Spherical objects	Plastic balls with a bell inside	Object 1	1-5	About equal	Cat	4	Less than typical	2	1-10	He’s very particular about the brand of plastic ball he will fetch. It also must have a bell inside of it.	24	2	Young adult	Male	Yes	Tuxedo	Unknown	Unknown	No	1	1	NA	NA		USA	North America	4	45	Female	44	Male	NA
Barney	Previous cat	6	Untrained	NA	When I accidentally threw the paper was into the vines he brought it back.	Paper wad	NA	NA	NA	NA	NA	NA	NA	NA	NA	NA	Spherical objects	Paper wad	Object 1	6-10	Cat	Myself	9	Typical	20	11-20	He would only fetch paper wads thrown into the vines in the yard.	4	0.33	Kitten	Male	Yes	NA	Unknown	Unknown	Yes	3	3	Yes	1	Yes	USA	North America	1	20	Female	NA	NA	NA
Bat	Previous cat	168	Untrained	NA	I would throw a toy for him to go play with, but he kept bringing it back and dropping it at my feet.	Crinkly ball	Plastic	Fuzzy ball	NA	NA	NA	NA	NA	NA	NA	NA	Spherical objects	Crinkly ball	Object 1	6-10	Cat	Myself	6	Less than typical	5	1-10	NA	24	2	Young adult	Male	Yes	Domestic shorthair	Mixed	Mixed	Yes	2	2	No	NA		USA	North America	1	35	Female	NA	NA	NA
Beabers	Previous cat	244	Trained	I would get him playing with a toy he liked and then toss it a small distance away, he would run to it and pick it up and start to play again. I would take said toy and go sit where I was first and toss it again after about 4 times he got the idea and brought it over to me. I slowly increased the distance	NA	Crinkle balls	Hair ties	Fuzzy balls	NA	NA	NA	NA	NA	NA	NA	NA	Spherical objects	Crinkle balls	Object 1	1-5	Cat	About equal	3	Less than typical	12	11-20	Beabers was 23 when he passed away in May of this year so the last few times we played he was slow and tired quickly	5	0.42	Kitten	Male	Yes	Turkish Angoria	Angora	Purebred	Yes	2	2	No	NA		USA	North America	4	57	Female	56	Male	NA
Bean	Current cat	1	Untrained	NA	Bean was attracted by crackling of wrapping paper, some was thrown for her and she fetched it	Ball of paper	NA	NA	NA	NA	NA	NA	NA	NA	NA	NA	Spherical objects	Ball of paper	Object 1	6-10	Myself	Cat	6	More than typical	2	1-10	Seems to be sound related - she likes rustling sounds	8	0.67	Kitten	Female	Yes	NA	Unknown	Unknown	No	1	1	NA	NA		UK	Europe	4	48	Male	49	Female	NA
Bear	Current cat	60	Untrained	NA	We just adopted Bear. The previous owners told us that he has always done this.	crinkle balls	spring toys	hair ties	NA	NA	NA	NA	NA	NA	NA	NA	Spherical objects	crinkle balls	Object 1	1-5	Cat	Cat	3	Typical	10	1-10	NA	24	2	Young adult	Male	Yes	Tuxedo medium domestic	Mixed	Mixed	No	1	1	NA	NA		USA	North America	2	47	Female	57	Male	NA
Beatrice	Current cat	18	Untrained	NA	She started dropping crinkle balls in my bed. I'd toss them off, she'd run and grab it and bring it back	Crinkly ball	NA	NA	NA	NA	NA	NA	NA	NA	NA	NA	Spherical objects	Crinkly ball	Object 1	6-10	About equal	Myself	7	Typical	20	11-20	NA	6	0.5	Kitten	Female	Yes	Na	Unknown	Unknown	No	1	1	NA	NA	No	USA	North America	4	41	Female	14	Female	Yes
Beau	Current cat	3	Untrained	NA	I threw a silver paper ball (foil) to see if he would chase it. He did and brought it back.	Foil balls	Scrunched up paper	NA	NA	NA	NA	NA	NA	NA	NA	NA	Spherical objects	Foil balls	Object 1	1-5	Myself	Cat	4	Typical	6	1-10	NA	3	0.25	Kitten	Male	No	Domestic shorthair	Mixed	Mixed	Yes	4	4	No	NA		UK	Europe	2	38	Female	38	Female	NA
[truncated: 475 more rows]
[truncated: 25 more columns]
