# Supplementary material for: Fetching felines: a survey of cat owners on the diversity of cat (Felis catus) fetching behaviour
Source: Sci Rep. 2023 Dec 14;13:20456. doi: 10.1038/s41598-023-47409-w (PMC10721921; doi:10.1038/s41598-023-47409-w)
Supplement: Supplementary file 6 — Supplementary Information 6. [file 41598_2023_47409_MOESM6_ESM.xlsx]

## Sheet: "Anything"
Group	Object	Frequency
"Anything"	Actually A LOT of small objects that are easy enough to carry
	almost anything small
	anything else he brings to me that I can throw for him
	anything else she could pick up in her mouth
	Anything he can fit in his mouth that isn't heavy
	Anything he can play with
	anything he thinks is a toy
	Anything I toss now
	Anything round he can hold with the mouth
	Anything rubber/silicone such as spatulas, reusable freezer bags etc
	Anything she can carry
	Anything she can carry really
	Anything she can find
	Anything small he can bat arounf [around]
	anything small that can be thrown
	Anything that could be picked up by claws
	Anything that's skidded across the floor that can fit in his mouth!
	basically any small object
	Basically anything cats carry in their mouths that isn't food
	basically anything he could carry
	Countless more items I cannot recall at the moment
	He will literally attempt to fetch anything I throw at this point, gets kinda annoying when I'm tossing stuff in the trash.
	Literally anything she can chase, haha
	literally anything she can pick up using her mouth
	Literally anything you throw
	Or anything thrown
	Other various small objects
	pretty much any small object that fits his mouth
	Pretty much anything he finds interesting
	Pretty much anything she wants us to play with together
	Pretty much anything small and plastic
	pretty much anything you throw him
	probably anything light and bouncy that she could carry in her mouth
	Random objects
	random objects I've forgotten
	Random small objects
	Whatever she finds

## Sheet: Arts and Crafts
Group	Object	Frequency
Arts and Crafts	1 inch pom-poms (one at a time, but interchangeably)
	A pink Pompom	2
	a small pom pom
	A white pompom
	Chenille stems
	Craft pom poms	5
	Felt-covered pipe cleaners
	Felt-wrapped pipe cleaner toys, any color (bright blue/pink/orange)
	felt-wrapped pipecleaner toy, any color (pink/green/orange)
	Fluffy pom-poms	2
	Foil pompom
	Fuzzy pompom
	fuzzy pompoms with foil crinkle bits
	glittery pompoms	2
	Green puff ball
	little pom pom balls
	only pompoms
	Pie cleaner
	Pipe cleaners	16
	Pipe-cleaner type toy
	pom pom ball	4
	Pom poms	3
	Pom-pom appx 2cm in diameter
	Pompom balls
	pompoms	14
	Pompoms, 1.5" diameter
	Puff balls	3
	Red ribbon
	Ribbon stick
	Ribbons	6
	Small boneless pipe cleaner toy
	Small craft balls	2
	small fuzzy pom-pom ball
	Small pom-pom
	Small pompoms	2
	Small puff balls
	Sparkle pom pom ball	2
	sparkle pompoms
	Sparkly craft pompoms
	Sparkly pompom ball
	Sparkly Pompoms
	Sparkly puffs
	Tinsel pompoms
	White puff ball
	Woollen pom-pom
	yellow pipe cleaners

## Sheet: Bottle Parts
Group	Object	Frequency
Bottle parts	Aluminum beer caps
	Any sort of light plastic pump covering lid from the top of, say, a bottle of serum
	beer and soda bottle caps
	Beer bottle cap
	Bottle caps	15
	bottle lids	2
	Bottle tops / lids	2
	Caps from water bottles
	Little plastic thingy you pull off a gallon of milk
	Medicine bottle lid
	Metal bottle caps
	Milk bands	3
	Milk bottle rings
	milk bottle top "zipper"
	Milk bottle top ring or loop
	Milk bottle tops	2
	Milk cap lids
	milk cap rings
	milk cap strips
	Milk caps	2
	Milk carton ring
	Milk carton safety pulls	2
	Milk carton tabs
	Milk jug rings	7
	Milk pull tabs
	Milk rings	9
	Pill bottles if they fell on the floor
	plastic bottle
	Plastic bottle caps	11
	Plastic caps	2
	plastic caps/safety seals
	Plastic clip thingy you get from opening milk cartons; no clue what they are called in English ;-)
	Plastic Cream ring top
	Plastic Milk Bottle tops
	Plastic milk cap
	plastic milk carton rings
	Plastic milk jug rings
	Plastic ring from a milk jug	5
	Plastic rings from bottles
	plastic rings from water/soda bottle lids
	plastic rings off milk/juice containers
	Plastic screw bottle tops (e.g. Coke bottle top)
	Plastic tab/ring from milk jug
	Ring from the top of milk jugs
	ring tops from gatorade bottles
	Rings from neck of plastic bottles
	Rings from gallon of milk
	Seals from milk jugs
	Small blue butane cap
	Small plastic items like milk bottle caps
	soda bottle caps	2
	Spray bottle caps (his favorite)
	the bits of plastic that seal medicine bottles that you pull off
	The crinkly bit that wraps the top of vitamin bottles
	The occasional cream tab
	the plastic ring from a milk jug
	the plastic ring from the top of a milk container
	the safety pull on a milk carton
	those plastic rings that seal lids to bottles	2
	Water bottle caps

## Sheet: Clothing items
Group	Object	Frequency
Clothing items	black sock
	clothing
	cotton gloves
	Gloves	3
	househoes [houseshoes]
	leg warmers
	Loafers
	Loose sock
	lost socks
	Rolled socks	2
	shoes	2
	Slippers
	small items of clothing (e.g. socks)	22
	Socks
	steel toe boots
	Trousers

## Sheet: Consumables
Group	Object	Frequency
Consumables	A piece of dried chicken I use as a dog's treat.
	A pouch with dog treats
	acorns and small nuts
	Bean pods	2
	Blades of grass
	Broad beans
	Broccoli spear
	Candy
	Candy corn
	Chew sticks	2
	Chewed gum returned to it wrapper
	Cough drop
	Dental treats
	Dog food bits
	Dried beans
	dried corn husks
	dried pea pods
	Drumstick lolly sticks
	Food
	Green pea
	Loaves of bread
	Lollipops
	Macaroni
	Meat stick
	Olives
	Piece of candy
	Pod seeds
	Popcorn
	rawhide chews
	sausage sticks	2
	Silvervine stick	4
	STRING BEANS
	Treat balls
	Treats
	Walnuts
	Wrapped candies

## Sheet: Cosmetics
Group	Object	Frequency
Cosmetics	a fabric hairband
	black elastic hair band
	black elastic hair tie
	Black elastic hair ties
	Bobbles
	Bobby pins	2
	Cloth hair ties
	Cosmetic swab
	Cotton ball
	Cotton buds
	cotton makeup pad
	elastic bands and hair-bands
	Elastic hair
	elastic hair band	2
	Elastic hair bobbles
	Elastic hair ties	6
	elastic hair ties (plain bands)
	Elastic hairbands	3
	Elastic ponytail holder
	Elastics	2
	Foam cosmetic sponges
	Hair bands	15
	Hair bands big and small
	Hair bobbles	5
	Hair elastics	19
	hair elastics/rubber bands
	Hair rubber bands
	Hair scrunchies	6
	Hair tie (circular rubber band)
	Hair tie elastics
	Hair tie/ hair tie like items
	Hair ties	92
	Hair ties (any)
	Hair ties (black rubber ones)
	Hair ties (elastic)	3
	Hair ties ('scrunchies')
	Hair ties/bands
	Hair ties/elastic bands
	Hairbands	8
	Latex makeup sponges
	Lip balm tubes
	Makeup removal pad
	Makeup sponge (small)
	Makeup sponges
	Nail file
	Nylon Hair ties
	Ponytail holders	3
	Q tips	11
	Scrunchies [hair]	5

## Sheet: Miscellaneous
Group	Object	Frequency
Miscellaneous	a bra that seems to have had a pleasing stretch in the straps
	A dead bird a few times but we didn't throw that
	A feather duster once
	A FREAKING PLASTIC KNIFE
	a mink tail
	A small plastic pipe
	A transparent plastic ball meant for putting washing powder in the washing machine
	An "angry birds" rubber pencil topper
	Antique button hook for shoes
	Assorted small misc. objects (only rarely and if other toys aren't available)
	band-aids
	Beanbag
	Bed blanket
	Bee basket from hummingbird feeder
	Bells	2
	bottle corks
	Bow - like the one on Xmas presents (favourite toy)
	Bread bag clips
	Bread bag clips (metal covered in plastic)
	bread cat costume (favorite)
	Bread cat costume that goes around his neck like a collar
	brushes
	Candy wrap
	Candy wrappers
	Candy wrappers tied in a knot
	Champagne cork
	Chickadee
	Chopsticks
	Christmas baubles
	christmas baubles (plastic)
	Christmas bows
	Cigarette packet
	Clicker
	Clothespin/Clothespeg	2
	coffee stir sticks
	coins	3
	Collar
	Condiment sachets
	Corks	6
	Crinkle puff	2
	Crinkly candy wrapper
	Crinkled cigarette packs
	Crisp packet triangles
	Crisp wrapper
	Crisp wrapper tied in a knot	2
	Crumpled packs of cigarettes (yes, gross, that was my Dad's doing)
	dice
	Dried flower heads
	dried opossum tails	2
	dried rabbit ear
	Drinking straws
	Drum sticks (for playing drums)	3
	Earbud rubber
	Earplugs
	Empty cigarette pack
	Empty toilet paper cardboard roll
	Empty twisted up cigarette pack	3
	Fabric softener sheets if they strayed from the laundry basket
	face masks
	Facecloth	10
	fake pine tree branches
	Feathers
	fluffy small things
	Foil biscuit/crisp bag wrappers tied in a knott
	Foil packet	2
	Foil sweet wrappers
	Folded crisp packets
	folded paper airplanes
	Folded plastic bag
	Folded up crisp packets (triangle shape)
	food wrappers	2
	full rolls of toilet paper
	garbage
	General stick like items found in nature	3
	GI Joe
	Golf tees
	Gum wrapper
	Half a plastic Easter egg
	Hand towls
	Headphones
	His baby bell collar
	his blanket (sometimes)
	his harness
	His old kitten collar
	Hot wheels cars
	ice cubes
	India rubber
	Insects
	Jewelry
	Key
	KFC spoon
	Kindersurprise plastic
	Knitting needles
	laser pointers
	Leaf/feather
	leather tassel (black)
	leather tassel (gold)	7
	leather tassel with long leather string (black)
	Leaves
	Lighter
	Literally a clump of dust
	little sticks
	Little White Things (little rubber caps on the edge of our shelving unit)
	Lolly stick
	Long blades of grass (if outside)
	Long plastic thing
	Mardi gras beads
	Masks (as in M95 masks)
	mesh fun tubes
	Metal hoop earring	2
	Metallic/shiny sweet wrappers
	Mice
	miscellaneous trash	4
	Money
	Mouse
	My eye mask
	Necklaces	2
	Nerf balls	13
	Nerf bullets
	Nerf darts
	Nerf Rival balls
	Nylon clamp
	Nylon mesh tubing
	Outlet cover (really!)
	Packing tape	6
	Page a day diary sheets.
	Paper
	Paper bag handle
	paper money
	Paper straws	3
	papyrus leaves
	Plastic bags
	plastic candy wrapper
	plastic cutlery
	Plastic discs
	Plastic drinking straw
	Plastic epilator top
	Plastic flowers
	Plastic k'nex pieces
	plastic knots
	Plastic middle components
	Plastic plug protectors - that come on new appliances
	Plastic shelf connector	2
	Plastic shower curtain ring
	Plastic spoons	2
	Plastic straws
	Plastic toys (not cat toys)
	Plastic wrappers	2
	plastic zips
	playdough
	Playing cards
	Popsicle sticks
	Pringle lids
	rabbit's foot
	Red nose
	Reusable straws
	rolled up rubbery bands that are put on your arm after blood donation
	Rubber fan foot
	Rubber grommet
	Shippam's paste lids or similar
	Shower curtain hooks
	Shuttlecocks
	silicone cupcake cases (various)
	silicone tentacle
	small (< 1") plastic fake Christmas tree branches
	small blankets
	Small furry mouse
	Small mice
	small pinecone
	Small plastic items
	Small plastic objects, in general
	Small plastic spinning top
	Small plastic trash
	Small puff ball toys, like the pompoms of a knitted hat.
	Sockets
	soft fluffy items
	sponge
	spoons	9
	Squishy Christmas tree
	Starbucks Drink Stoppers	7
	Sticks	3
	straightened out coat hanger
	Straw
	Sweet wrappers
	Sweet wrappers (from the bin until I got one she couldn't open :-( )
	Teabags (used)
	the part of grated cheese packing that you detach at th first openning	2
	Tiny mice
	Tiny pinecones
	Tissue packets	3
	Toilet paper rolls
	Toilet roll tubes
	toothbrushes
	Trash
	trash that crinkles
	travel pillow	4
	Tunnock's Caramel Wafer wrappers
	unopened menstrual pads
	visit cards
	Wine corks
	Wood
	wooden clothespins
	Wooden peg
	Wooden sticks
	Yoghurt lids

## Sheet: Ring-shaped objects
Group	Object	Frequency
Rings/Ring-shaped objects	an old rubber bracelet
	Any small ring object (eg. Hair band made of gum)
	Any small ring shaped item
	Cardboard inner from a sellotape roll
	crocheted ring
	Glow bracelets
	Loops I made of picture hanging wire
	Paracord bracelet
	pipe cleaner rings
	Plastic cat rings
	plastic Green Lantern ring
	plastic loops	2
	plastic rings	2
	plastic rings, various sizes (2.5 - 7.5cm diameter)
	Plastic spider rings	2
	Rubber rings
	rubber rings from pinball machine bumpers
	rubber wristband
	Several silicone gel bracelets like the Livestrong wristbands.
	Silicone bracelets	3
	Soft pipecleaners twisted into a ring
	Teething rings
	Wedding ring (male white gold wedding band)

## Sheet: Scraps
Group	Object	Frequency
Scraps of materials	A bundle of feathers she tore off another toy
	A scrap of fabric that used to be a piece of clothing on a stuffed unicorn
	A sharp piece of metal she found somewhere (horrifying)
	any small thin bit of plastic
	Any type of paper
	Bits of cardboard
	Bits of garbage
	Bits of paper
	Bits of plastic
	Cardboard	2
	Cardboard pieces
	circular strip of knit material cut off of leggings
	Fabric
	felt scrap
	Foil	2
	folded pieces of paper
	Offcuts of rubber fur flex!
	Other paper
	Paper scraps
	paper slip
	Piece of knotted rope
	Piece of leather
	Piece of rope string
	Piece of twine
	Pieces of paper	2
	Plastic
	Plastic strips.
	random shreds of cardboard
	Rope
	Small cloth
	small piece of rope
	Small pieces of cloth
	sometimes pieces of paper
	string/yard materials
	strip of fake fur aproximatly 1inch by 5 inches
	strip of knit material cut off of leggings
	Strips of cardboard
	Strips of paper	2
	Strips of plastic
	Tissues
	Yarn	3

## Sheet: Spherical Objects
Group	Object	Frequency
Spherical objects (any object not explicitly referred to as a 'toy')	"crinkle ball"
	[his] ball
	1.5 inch foam soccer ball
	A long green para cord rope usually loosely bunched up into a ball, sometimes tied in knots
	A Rubber ball
	A small jingly ball
	A small purplish ball that has bits of shiny tinsel stuck in it. It's similar to a magician's sponge ball. I think he likes it because of the texture of it.
	A soft crinkle ball
	Aluminium balls	2
	Aluminium foil balls	2
	aluminum balls	3
	aluminum foil ball	5
	Aluminum foil ball 1 inch round
	Aluminum paper balls
	Another round squishy ball
	Any ball with a bell inside
	ball (small)
	Ball of aluminium foil
	Ball with bell
	ball with colored foil tails
	Balled up aluminium foil
	Balled up foil
	balled up napkin
	Balled up paper
	Balled up paper bag	9
	balled up pieces of paper (small)
	balled up pipe cleaner
	balled up plastic grocery bags
	Balled up receipts
	Balled up socks
	Balls	49
	Balls (in a size he can comfortably carry in his little mouth)
	Balls of aluminium foil
	Balls of any kind she could pick up	2
	balls of other materials
	Balls of paper
	balls of paper from the trash	9
	Balls of paper/wrappers
	Balls of tinfoil
	Balls she can carry in her moith	3
	Balls that jingle
	Balls with bells in them
	Balls-fuzzy
	Balls-soft
	Big sparkle ball
	bouncing balls
	bouncing rubber ball	2
	Bouncy Tails bouncy balls	7
	Bunched up pieces of paper
	Cardboard ball
	Cat balls
	cat dancer rolled into circle	3
	Cat play ball that could get claws in
	cellophane ball
	Certain toy balls
	Clay pebbles
	Clay pebbles/balls (planting substrate)	2
	Clingfilm balls
	Cloth ball toy with streamers
	cloth balls	3
	Craft balls
	Crinckled up pieces of paper, especally lottery tickets.	25
	Crinkle balls
	Crinkled tin foil
	Crinkled up paper
	crinkled-up receipts
	crinkle-filled lightweight kicker toy (but only one of them, not others!)
	Crinkly balls	2
	Crinkly foil balls
	crinkly mylar ball
	Crinkly paper balls
	Crochet soccer ball
	Crumbled up post-it notes
	Crumpled ball foil gum wrapper
	Crumpled ball of paper
	Crumpled ball receipt	2
	Crumpled balls of paper	19
	Crumpled paper ball	6
	crumpled paper ball 1" diameter
	Crumpled paper/foil
	crumpled pieces of paper
	Crumpled pieces of paper/candy wrappers
	crumpled post-it notes
	Crumpled receipts	2
	crumpled up bits of paper
	crumpled up foil ball
	crumpled up paper	3
	Crumpled up paper balls	2
	Crumpled up paper towels
	crumpled up pieces of paper
	crumpled up plastic ball
	Crumpled up receipt paper
	Crumpled-up sticky notes
	De-sparkled Sparkly Balls
	Dingle ball
	dog's ball when at my mom's
	Fabric ball
	Fabric ball toys
	faux fur ball
	feather balls
	Felt ball with bell inside
	Felt balls	4
	Felt/wool balls
	felted balls
	Felted balls of cat hair
	Fluffy ball	2
	Fluffy ball with feathers
	Foam balls	21
	Foam balls (golf ball sized)
	foam golf ball
	foam rubber ball 1" diameter
	Foam rubber balls
	foam sponge ball
	Foil balls	9
	Foil rapper from a chocolate orange, balled up
	Foil scrunched ball
	Fur ball	2
	Furry puff balls
	Fuzz ball or Pom Pom from socks
	Fuzzy balls	10
	Fuzzy balls under 1"
	fuzzy jingling ball
	Fuzzy sparkle balls
	Glitter balls	4
	Handkerchief, rolled and tied into a ball
	Hard ball with lights inside
	Hard Felt ball
	Hershey's wafers paper wraps crumpled in a little ball
	His crinkly ball
	his favorite ball
	hollow plastic balls
	Hollow Sphere	8
	Jingling ball	2
	Jingly ball	3
	jingly plush balls
	Kinder egg wrapping balls
	Kringle balls
	Large soft ball
	Large tennis ball size ball made of tufted yarn with tinsel in it
	lightweight small foam glitter balls
	Lil ball
	Little balls
	little balls of paper
	Little balls of waxy paper
	Little balls that fitted in his mouth
	Little fabric ball
	little fabric ball w/ bell
	Little felt ball
	Marbles
	Medium sparkle ball
	Mini tennis balls
	Multi color yarn ball	3
	Mylar balls	2
	Mylar crinkle ball
	mylar foil ball
	Newspaper balls
	Orange cage plastic ball	2
	Other small objects like newspaper balls, toys, especially toys with bells	47
	Paper ball toy
	Paper bunched into ball
	Paper crinkle ball
	Paper raffia ball
	paper screwed up into a ball
	Paper wadded up into balls	3
	Paper wads	2
	Paper/card balls	6
	Paperballs
	Pink and blue ball with rattle inside. Used to have feathers but she pulls them off on purpose
	Pingpong balls
	Pipe cleaner ball	2
	Pipe cleaners rolled into a ball are her favorite
	Plastic ball
	Plastic ball with a bell inside (she only does it with this particular type of toy)
	Plastic balls with a bell inside
	plastic balls with bells
	Plastic foil crinkle ball
	plastic hollow ball with holes
	Plastic jingle ball
	plastic jingling balls (multiple)
	plastic jingly ball; it had holes her fangs fit into for easy carrying)
	Plastic mesh ball with bell
	Plastic noise making ball
	Plastic Orange Cage ball (plastic Bell)
	Plastic Pink Cage ball (plastic Bell)
	Plastic spiked balls (metal bell)
	plush ball
	plush bouncing balls
	post-it notes (if crumpled into balls)
	Purple ball
	Purple fabric ball	4
	rattan ball	3
	Receipts
	receipts crumpled in little balls
	Red bouncy rubber ball
	Red sparkly ball
	Ricola wrappers crinkled up
	Rolled aluminum foil
	Rolled pipecleaners
	Rolled up balls of foil
	Rolled up foil from sweets/biscuits	2
	rolled up lint-roller sheets
	Rolled up paper
	Rolled up paper ball
	Rolled up tinfoil balls
	Round objects hollow in the center
	Round pipe cleaner toy	4
	Round squishy ball	2
	Round, "tinsel balls" that are mostly soft fluff.
	rubber animal toys
	Screwed up crisp packet
	Screwed up paper
	Screwed up paper bus ticket
	Screwed up pieces of paper
	Screwed up quality street wrappers
	Scrunched foil ball
	Scrunched paper balls
	Scrunched up paper
	Scrunched up wrappers	2
	Shiny soft ball
	Silver paper balls
	Slightly bouncy ball with bell inside wrapped in string
	Small Aluminum foil balls
	Small ball encased in fabric	17
	Small ball with a bell
	Small balls
	small balls (cat sized)
	Small balls of paper in general, she does not like tin foil	2
	Small balls of sparkly/glittery threads.
	Small bouncing ball	4
	Small cage type balls
	Small cloth balls	2
	Small crinkly-paper balls
	small crocheted ball
	small crumpled paper balls
	Small crumpled up paper ball (pea sized)
	small felted balls	5
	Small fluffy balls with crinkly bits in them.
	Small foam balls
	Small foam balls (they bounce!) marked like soccer balls. He likes the pink ones best but will also fetch yellow, blue, and green.
	Small furry ball	2
	Small fuzz poof ball
	small fuzzy balls
	Small paper balls
	Small ping pong size ball made of tufted yarn with tinsel in it	2
	small pink rubber ball
	Small plastic ball
	Small plastic balls (hollow balls that are mostly empty space and some plastic lines holding it together)
	Small plush ball	5
	Small screwed up pieces of paper
	Small soft balls
	Small soft balls that he can hold in his mouth
	small soft golf balls
	Small soft round plush ball
	Small soft squidgy balls
	Small stuffed balls
	Small super bal [ball]
	small tennis balls
	Small wadded bits of paper
	Small wadded paper ball
	Small wads of paper
	small, soft balls
	Soft balls
	Soft bouncing ball
	soft foam ball
	soft knitted balls
	Soft plush balls
	Soft squishy balls
	Some improvised balls made with paper
	Sparkle balls	2
	Sparkleball
	Sparkly balls	4
	Sparkly tinsel ball
	Sponge ball
	Squash ball
	Squishy ball
	Squishy foam ball
	Squishy green ball	2
	Squishy red ball	2
	Stones
	Stress balls
	String (scrunched in a ball to throw)	2
	Subbuteo ball
	Tennis balls
	The fluffy ball that made crackly noises
	the pink ping-pong ball with the feather on top	2
	Tin ball	16
	Tin foil
	Tin foil balls
	Tin foil balls {then confiscated}	2
	Tinkle ball
	tinsel balls
	Tiny squishy ball
	Tiny tennis balls
	Tissue ball
	Very small sparkle balls
	Wad of paper
	Wadded balls of paper	2
	Wadded paper (walnut sized or smaller)	6
	Wadded up paper
	Wadded up paper balls
	Wadded up pieces of paper	2
	Wadded-up paper
	Wads of paper
	Weasel ball
	Wicker ball
	Wood ball with bell	4
	wool balls
	Yarn ball	14
	yarn bundles

[truncated: 5 more sheets: Springs, Stationery, Strings or String-like Objects, Toys, Twist Cable Ties]
